# Supplementary material for: Spatial epigenome–transcriptome co-profiling of mammalian tissues
Source: Nature. 2023 Mar 15;616(7955):113–22. doi: 10.1038/s41586-023-05795-1 (PMC10076218; doi:10.1038/s41586-023-05795-1)
Supplement: Supplementary file 4 — A list of cell type annotations in mouse brain. [file 41586_2023_5795_MOESM4_ESM.xlsx]

## Sheet: mousebrain_scRNA_cell_type
Cluster name	Description
ABC	Vascular leptomeningeal cells
ACMB	Dorsal midbrain Myoc-expressing astrocyte-like
ACNT1	Non-telencephalon astrocytes, protoplasmic
ACNT2	Non-telencephalon astrocytes, fibrous
ACOB	Olfactory astrocytes
ACTE1	Telencephalon astrocytes, fibrous
ACTE2	Telencephalon astrocytes, protoplasmic
CBGRC	Granule neurons, cerebellum
CBNBL2	Neuroblasts, cerebellum
COP1	Committed oligodendrocytes cells (COP)
CR	Cajal-Retzius cells, hippocampus
DGNBL1	Granule neuroblasts, dentate gyrus
DGNBL2	Granule neuroblasts, dentate gyrus
EPEN	Ependymal cells
MFOL1	Myelin forming oligodendrocytes (MFOL)
MFOL2	Myelin forming oligodendrocytes (MFOL)
MGL1	Microglia
MGL2	Microglia, activated
MGL3	Microglia, activated
MOL1	Mature oligodendrocytes
MOL2	Mature oligodendrocytes, hindbrain
MOL3	Mature oligodendrocytes, spinal cord enriched (high Klk6)
MSN1	D1 medium spiny neurons, striatum
MSN2	D2 medium spiny neurons, striatum
MSN3	D2 medium spiny neurons, striatum
MSN4	D1 medium spiny neurons, striatum
MSN5	Patch D1/D2 neurons, striatum
MSN6	Matrix D1 neurons, striatum
NFOL1	Newly formed oligodendrocytes (NFOL)
NFOL2	Newly formed oligodendrocytes (NFOL), pons/medulla specific
OBINH4	Inhibitory neurons, olfactory bulb
OPC	Oligodendrocytes precursor cells
PER1	Pericytes
PER2	Pericytes, possibly mixed with VENC
PER3	Pericytes
PVM1	Perivascular macrophages
PVM2	Perivascular macrophages, activated
RGDG	Dentate gyrus radial glia-like cells
RGSZ	Subventricular zone radial glia-like cells
SZNBL	Neuronal intermidate progenitor cells
TEGLU1	Excitatory neurons, cerebral cortex
TEGLU10	Excitatory neurons, cerebral cortex
TEGLU11	Excitatory neurons, cerebral cortex
TEGLU12	Excitatory neurons, cerebral cortex
TEGLU13	Excitatory neurons, cerebral cortex
TEGLU14	Excitatory neurons, cerebral cortex
TEGLU15	Excitatory neurons, cerebral cortex
TEGLU16	Excitatory neurons, cerebral cortex
TEGLU17	Excitatory neurons, cerebral cortex
TEGLU18	Excitatory neurons, cerebral cortex
TEGLU19	Excitatory neurons, cerebral cortex
TEGLU2	Excitatory neurons, cerebral cortex
TEGLU20	Excitatory neurons, cerebral cortex
TEGLU21	Excitatory neurons, hippocampus CA1
TEGLU22	Excitatory neurons, amygdala
TEGLU23	Excitatory neurons, hippocampus CA3
TEGLU24	Excitatory neurons, hippocampus CA1
TEGLU3	Excitatory neurons, cerebral cortex
TEGLU4	Excitatory neurons, cerebral cortex
TEGLU5	Excitatory neurons, cerebral cortex
TEGLU6	Excitatory neurons, cerebral cortex
TEGLU7	Excitatory neurons, cerebral cortex
TEGLU8	Excitatory neurons, cerebral cortex
TEGLU9	Excitatory neurons, cerebral cortex
TEINH1	Inhibitory neurons, pallidum
TEINH10	R-LM border Cck interneurons, cortex/hippocampus
TEINH11	R-LM border Cck interneurons, cortex/hippocampus
TEINH12	Non-border Cck interneurons, cortex/hippocampus
TEINH13	Trilaminar cells, hippocampus
TEINH14	CGE-derived neurogliaform cells Cxcl14+, cortex/hippocampus
TEINH15	CGE-derived neurogliaform cells, cortex/hippocampus
TEINH16	Ivy and MGE-derived neurogliaform cells, cortex/hippocampus
TEINH17	Axo-axonic, cortex/hippocampus
TEINH18	Basket and bistratified cells, cortex/hippocampus
TEINH19	Hippocamposeptal projection, cortex/hippocampus
TEINH2	Inhibitory neurons, septal nucleus
TEINH20	Inhibitory interneurons, hippocampus
TEINH21	Sleep-active, long-range projection interneurons, cortex/hippocampus
TEINH3	Inhibitory neurons, telencephalon
TEINH4	Interneuron-selective interneurons, cortex/hippocampus
TEINH5	Interneuron-selective interneurons, cortex/hippocampus
TEINH6	Interneuron-selective interneurons, cortex/hippocampus
TEINH7	Interneuron-selective interneurons, hippocampus
TEINH8	Interneuron-selective interneurons, hippocampus
TEINH9	Non-border Cck interneurons, hippocampus
VECA	Vascular endothelial cells, arterial
VECC	Vascular endothelial cells, capillary
VECV	Vascular endothelial cells, venous
VLMC1	Vascular leptomeningeal cells
VLMC2	Vascular leptomeningeal cells
VSMCA	Vascular smooth muscle cells, arterial

## Sheet: mousebrain_scATAC_cell_type
Cluster name	Description
ASC	Astrocytes, grey matter
CA1GL	Excitatory neurons, hippocampus CA1
CA3GL	Excitatory neurons, hippocampus CA3
CLAGL	Excitatory neurons, Claustrum
CNUGA	Inhibitory neurons, striatum
CRC	Cajal-Retzius cells, Hippocampus
CTGL	Excitatory neurons, Cortex CT
D1MSN	D1 like medium spiny neurons, striatum
D2MSN	D2 like medium spiny neurons, striatum
DGNBL	Granule neuroblasts, dentate gyrus
GRC	Granule neurons, Dentate gyrus
IOL	Newly formed oligodendrocytes (NFOL)
ITHGL	Excitatory neurons, Retrosplenial area
ITL23GL	Excitatory neurons, Cortex L2/3
ITL4GL	Excitatory neurons, Cortex L4
ITL5GL	Excitatory neurons, Cortex L5
ITL6GL	Excitatory neurons, Cortex L6
L6bGL	Excitatory neurons, Cortex L6b
LAMGA	CGE-derived neurogliaform cells, Lamp5
LSXGA	Inhibitory neurons, septal nucleus
MGL	Microglia
MSGA	Inhibitory neurons, Medial septal
MXD	Matrix D1 neurons, striatum
NPGL	Excitatory neurons, Cortex NP
OBDOP	Dopaminergic periglomerular interneuron, olfactory bulb
OBGA1	Inhibitory neurons, olfactory bulb
OBGA2	Inhibitory neurons, olfactory bulb
OBGL	Excitatory neurons, AON
OBNBL	Neuroblasts, Olfactory
OGC	Myelin forming oligodendrocytes (MFOL)
OLFGL	Excitatory neurons, Priform cortex
OPC	Oligodendrocytes precursor cells
PER	Pericytes
PIRGL	Excitatory neurons, Priform cortex
PTGL	Excitatory neurons, Cortex PT
PVGA	MGE-derived neurogliaform cells, Pvalb
RGL	Radial glia-like cells
SSTGA	MGE-derived neurogliaform cells, Sst
STRGA	Foxp2 positive inhibitory neurons
VEC	Vascular endothelial cells
VIPGA	CGE-derived neurogliaform cells, Vip
VLMC	Vascular and leptomeningeal cells
VPIA	Vascular and leptomeningeal cells, Pia
