# Supplementary material for: Spatial epigenome–transcriptome co-profiling of mammalian tissues
Source: Nature. 2023 Mar 15;616(7955):113–22. doi: 10.1038/s41586-023-05795-1 (PMC10076218; doi:10.1038/s41586-023-05795-1)
Supplement: Supplementary file 5 — Source Data Fig. 4. [file 41586_2023_5795_MOESM5_ESM.xlsx]

## Sheet: Fig4a
gene	avg_log2FC	p_val_adj	Log2FC	FDR
Ablim1	-0.278145	1.47e-07	0.996923	2.13e-33
Acsl3	0.761106	2.8e-63	-0.626833	0.000426032
Actn1	-0.285982	3.26e-09	0.595507	4.59e-07
Adarb1	-0.420735	1.63e-16	0.491648	0.000556521
Adcy1	-0.477054	2.7e-26	0.770489	9.4e-14
Add2	-0.749259	1.69e-47	0.523266	8.41e-06
Agap1	0.335882	5.65e-20	-0.509808	1.35e-06
Ahi1	-0.859503	6.82e-100	0.642572	3.73e-05
AI593442	-0.407962	7.46e-24	0.418879	0.0130398
Ak5	-0.512163	4.01e-12	0.240389	0.00350448
Akap11	-0.444182	4.57e-33	0.359196	0.000704969
Alcam	-0.472701	1.43e-20	-0.510422	0.0152964
Anln	0.447786	2.56e-108	-0.962655	0.0211207
Ano3	-0.551394	4.37e-27	0.504597	0.0126357
Ano4	0.280681	3.2e-42	-0.65977	5.92e-05
Aqp4	0.558871	4.28e-81	-0.182446	0.0381389
Arhgap20	-0.577682	8.46e-40	0.83038	8.35e-09
Arhgap26	-0.322765	6.89e-09	1.40571	3.36e-37
Arhgef28	0.359932	3.78e-18	-0.247642	0.00351883
Arrdc3	0.26884	1.51e-40	-0.180107	0.0143494
Asap1	-0.506247	1.39e-12	0.551124	3.06e-07
Asrgl1	0.455322	3.01e-43	-0.426931	0.0109872
Atp1b1	-1.18753	1.48e-193	0.759421	9.64e-10
Atp2a2	-0.618565	2.28e-71	0.534413	0.000306852
Atp2b1	-1.09916	3.44e-152	0.572559	0.00448258
Atp2b2	-1.15892	1.49e-197	0.979994	1.23e-31
Atp2b3	-0.339995	3.65e-19	0.56886	0.0052033
Atp2b4	-0.531953	5.98e-19	0.675707	2.68e-08
Atxn1	-0.563431	6.19e-52	1.33508	4.86e-31
Bace1	0.428008	2.61e-38	0.59314	0.0254582
Bag1	0.259425	1.68e-12	0.578307	0.0148279
Baiap2	-0.779488	1.26e-72	1.00256	2.34e-09
Basp1	-0.444866	5.21e-27	0.924215	1.15e-17
Baz2b	0.450664	2.9e-22	-0.405267	0.0421191
Bcan	0.38159	7.38e-28	-0.391217	0.0115278
Bcas1	1.64385	0	-0.700941	5.84e-14
Bcl11a	-0.483307	1.92e-33	0.605575	3.26e-15
Bcl11b	-0.975424	7.14e-81	0.533971	4.49e-16
Bcr	-0.361408	1.54e-09	0.695926	2.94e-06
Bsn	-0.280715	4.16e-08	0.691233	3.39e-05
C230004F18Rik	-0.284804	5.79e-14	-0.854031	0.0103896
Cacna1a	-0.521659	3.42e-36	0.38749	5.92e-06
Cacna1b	-0.462284	3.46e-29	0.30068	0.0009955
Cacna1d	-0.36067	6.07e-14	0.957029	1.65e-27
Cacna1e	-0.519767	2.7e-27	0.841674	6.02e-19
Cacna2d2	-0.382233	3.63e-13	0.252691	4.89e-05
Cacna2d3	-0.423046	8.32e-15	0.425065	2.52e-11
Cacnb4	-0.389565	1.25e-23	0.320657	0.00305463
Cacng2	-0.442752	8.09e-31	0.376996	1.9e-06
Calm2	-0.889025	3.02e-149	0.72824	3.06e-07
Caln1	-0.535804	3.52e-33	0.556579	1.02e-08
Camk1d	-0.340528	1.72e-15	0.924761	1.23e-20
Camk2a	-0.877772	2.03e-134	0.687343	2.17e-12
Camk2b	-0.996814	6.19e-128	0.778222	9.27e-12
Camk2n1	0.623568	9.48e-112	0.717439	1.09e-12
Camk4	-0.808105	5.86e-75	0.730597	5.57e-11
Cap2	-0.332362	1.47e-14	1.39217	3.41e-32
Car2	1.55021	1.16e-223	-0.472688	0.014489
Ccdc34	0.451045	6.14e-26	1.74301	0.0141834
Cd63	0.401113	2.17e-69	-0.793875	0.0237861
Cd9	0.438207	1.13e-153	-0.916209	6.26e-15
Cdh8	-0.421052	1.41e-16	0.665843	2.75e-07
Celf2	-0.775385	1.58e-119	0.949677	9.44e-29
Celf4	-0.470954	9.32e-83	0.932571	9.15e-41
Celf5	-0.612907	1.72e-58	0.512779	2.3e-06
Celsr2	-0.501773	1.27e-37	0.767396	5.92e-06
Chd5	-0.872623	8.21e-64	0.551514	2.91e-05
Chd7	0.64566	2.62e-86	-1.42386	1.38e-40
Chn2	0.4436	1.97e-54	-0.268817	0.00149494
Cit	-0.702537	2.97e-77	0.620714	7.03e-05
Clic4	0.860379	4.38e-190	-0.546962	1.18e-07
Clip1	-0.509219	8.52e-29	0.675288	0.00155047
Clmn	0.417898	1.04e-30	-0.356356	0.00301151
Clstn3	-0.376114	4.39e-12	0.436999	0.00124663
Clu	0.51277	9.23e-28	0.510742	0.0221449
Cmip	-0.347871	2.06e-12	-0.561449	0.0126549
Cmtm5	0.949568	1.65e-194	-0.617359	0.00831419
Cnnm1	-0.269852	6.43e-12	0.57341	3.11e-05
Cox7a2l	0.263408	6.06e-13	0.535234	0.0279091
Cox7c	0.326746	8.07e-18	-0.761821	4.2e-05
Cplx1	-0.5074	3.15e-19	0.339262	0.00679311
Cplx2	-0.982139	1.73e-120	0.78047	7.14e-16
Cpm	0.480815	5.1e-122	-0.57976	5.91e-07
Cpne5	-0.831944	8.85e-36	0.75021	5.85e-12
Cryab	0.861532	3.04e-260	-0.607141	0.0439508
Csf1	0.280757	2.85e-47	-0.520187	0.000579895
Csmd1	-0.315941	2.27e-11	0.565126	1.95e-09
Csrnp3	-0.293263	1.14e-10	0.286082	0.0148283
Csrp1	0.600332	4.78e-176	-0.735324	5.36e-07
Ctnnd2	-0.355248	2.38e-13	0.540823	6.07e-10
Cttnbp2	-0.517726	3.31e-27	0.378678	0.0335871
Cx3cl1	-0.487563	1.74e-31	0.740758	9.52e-05
Cyfip2	-0.761907	1.3e-78	0.327051	0.00741546
Cyld	-0.308197	5.84e-07	-0.23654	0.0432728
Cyp51	0.711282	2.02e-110	-0.682557	0.00568094
D130043K22Rik	-0.260338	7.51e-11	0.666608	0.00381671
D430041D05Rik	-0.523765	5.23e-43	0.564492	9.01e-09
Daam2	0.374959	3.16e-58	-0.49923	0.000231604
Dapk1	-0.309184	3.39e-09	1.26682	1.65e-30
Dclk1	-0.532622	1.45e-40	0.966645	1.26e-26
Ddn	-0.347484	1.21e-10	0.944085	2.36e-09
Dlg2	-0.46963	3.37e-28	0.418981	1.43e-05
Dlgap1	-0.501733	6.39e-41	0.725047	3e-17
Dlgap2	-0.385204	1.84e-17	1.14843	1.97e-52
Dlgap4	-0.437697	1.21e-22	0.538526	5.59e-08
Dock10	0.919705	1.57e-125	-0.458558	0.00358317
Dpp6	-0.509288	5.76e-22	-0.298086	0.00809886
Dst	0.29716	1.77e-21	0.264738	0.0131148
E130308A19Rik	0.323542	7.65e-58	-0.901111	1.02e-08
Edil3	0.454384	5.82e-37	-0.657771	0.00058522
Egr1	-0.353629	7.45e-15	0.299855	0.02396
Elmod1	-0.539777	2.29e-18	0.306095	0.0439251
Elovl6	0.62592	2.48e-70	-0.523007	0.000501192
Elovl7	0.785815	4.68e-167	-1.07741	8.73e-09
Enc1	-0.492066	3.56e-28	0.421398	0.00137353
Enpp2	1.47753	5.73e-256	-0.829206	4.27e-06
Enpp6	0.796905	6.93e-229	-0.915838	7.36e-12
Ephb1	0.41096	7.39e-55	-0.527583	0.000213813
Epn2	0.408309	1.25e-27	-0.353769	0.00824413
Erc2	-0.801386	7.31e-71	0.716788	1.13e-18
Fa2h	0.884074	4.27e-300	-0.578294	4.82e-06
Fam81a	-0.453345	9.81e-17	0.464386	0.0002908
Fat3	-0.331852	1.3e-13	0.702934	2.36e-12
Fbxo41	-0.311919	1e-12	0.632639	4.4e-06
Fbxw7	-0.585296	2.67e-46	0.277995	0.00429136
Fmnl2	0.29042	2.06e-13	-0.474084	0.0195082
Fnbp1	0.899531	8.44e-101	0.94015	3.08e-07
Fnbp1l	-0.500792	8.21e-19	1.13356	1.4e-09
Fndc5	-0.292027	1.03e-11	0.68949	0.00103678
Foxn3	0.539251	1.21e-78	-0.717247	5.36e-07
Foxp1	-0.769265	3.04e-59	0.306307	1.64e-06
Fry	-0.352345	1.68e-09	0.231097	0.0336723
Gabbr2	-0.60326	6.39e-31	0.743399	2.57e-25
Gabra1	-0.47266	2.9e-24	0.734225	0.00166487
Gabrb3	-0.562242	7.57e-47	0.891529	1.84e-10
Gad2	-0.717748	1.54e-40	0.130479	0.0466542
Gamt	0.620639	7.92e-132	0.711581	0.0200759
Gap43	-0.427069	1.78e-22	0.540382	0.00261049
Gatm	0.898674	3.34e-224	-0.714686	0.0001418
Gclm	0.337792	9.73e-17	-0.426156	0.0367178
Gda	-0.569588	9.41e-39	0.528844	0.000341662
Gjc2	0.661418	1.54e-224	-0.417688	0.00441432
Gjc3	1.35324	0	-0.680481	4.89e-06
Gna12	0.417192	3.39e-113	-0.483361	0.00276367
Gnal	-0.590315	5.27e-33	0.348041	0.00200416
Gng12	0.629955	2.13e-113	-0.96732	1.49e-08
Gpr158	-0.331395	7.69e-13	0.396887	7.89e-05
Gpr17	0.384078	1.01e-85	-1.05827	2.18e-06
Gprc5b	0.290578	1.23e-47	-0.701775	1.5e-08
Gramd1b	-0.303935	4.61e-10	0.730577	3.74e-15
Grb14	0.549541	7.83e-91	-0.630122	1.43e-06
Gria1	-0.914936	1.94e-105	0.833015	1.67e-17
Grin1	-0.774578	1.55e-80	0.749174	1.5e-08
Grin2a	-0.39083	2.73e-22	0.445179	8.14e-08
Grin2b	-1.0532	2.74e-208	1.05867	6.43e-36
Grm1	-0.380993	1.16e-18	0.357469	0.00444311
Gsn	1.79103	0	-0.724945	2.54e-08
Gstp1	0.539	9.48e-65	-0.517077	0.0385492
Hecw1	-0.277155	8.66e-13	0.633613	5.79e-05
Hhip	0.352981	6.61e-93	-0.858859	1.34e-11
Hip1r	0.28517	5.94e-21	0.555141	0.00817884
Hipk2	0.815322	2.28e-134	-1.03135	6.55e-07
Hlf	-0.415515	7.76e-25	0.983722	2.28e-18
Hpca	-0.453569	4.19e-22	0.452585	0.012473
Hpcal4	-0.37148	2.13e-16	0.468916	0.000132985
Hspa12a	-0.343736	6.58e-17	0.588497	6.59e-15
Icam5	-0.359857	1.15e-13	0.467503	0.00185184
Igsf8	0.503873	2.75e-28	-0.746687	0.000462912
Ildr2	-0.499468	2.84e-33	0.653516	2.33e-09
Ina	-0.394658	7.72e-15	0.504868	0.0171874
Itpr1	-0.937934	9.56e-78	0.728749	6.87e-13
Itpr2	1.01341	2.27e-86	-1.21611	2.51e-29
Jakmip1	-0.517338	9.93e-20	0.59978	4.06e-14
Jph4	-0.543413	4.8e-44	0.462574	1.72e-05
Jun	0.254814	1.45e-16	-0.426963	0.00898463
Kalrn	-0.777454	5.07e-76	1.31159	2.16e-51
Kank1	0.500512	9.78e-91	-0.84607	1.91e-23
Kcnb1	-0.436652	2.73e-29	0.758015	6.33e-11
Kcnc1	-0.500883	4.56e-24	0.996518	3.55e-16
Kcnh1	-0.443417	1.26e-22	0.716342	7.95e-14
Kcnj10	0.422156	2.89e-47	-0.338897	0.00259945
Kcnj9	-0.378577	2.16e-16	-0.64944	0.0394455
Kcnk2	-0.31842	2.17e-07	0.457884	0.000837351
Kcnma1	-0.673921	2.33e-49	1.07101	3.18e-38
Kcnq2	-0.38753	5.63e-20	0.581352	2.55e-07
Klhl5	0.35173	8.67e-40	-0.406165	0.0316691
Kndc1	0.650057	1.89e-114	-0.379613	0.0206889
Ksr2	-0.270608	7.82e-10	0.614082	2.93e-13
Lap3	0.42392	2.41e-88	-0.510711	0.00400602
Lima1	0.369872	1.67e-48	-0.558718	0.00195964
Limch1	0.370131	1.66e-18	-0.527227	5.84e-05
Lingo1	-0.295944	1.44e-10	0.462408	4.39e-14
Lmo4	-0.525464	6.07e-40	0.540073	2.13e-08
Lpar1	1.0411	1.38e-300	-0.82334	1.44e-08
Lpgat1	-0.401061	7.03e-20	0.267161	0.00235319
Lrrc58	0.29475	3.72e-19	0.132942	0.0323437
Lrrfip1	-0.331198	1.96e-07	0.929432	1.67e-07
Macf1	-0.316018	1.32e-12	0.39004	0.00566211
Mag	2.38043	0	-0.496677	0.000336248
Mal	3.09296	0	-0.255899	0.00872463
Man1a	0.301852	1.08e-27	-0.805305	0.000108078
Map1b	-0.426371	4.02e-64	0.349781	0.012093
Map4k4	1.01289	1.53e-156	-0.388044	0.00832614
Mapk8ip2	-0.373298	3.39e-20	0.258955	0.0386978
Mcam	0.439011	1.86e-157	-0.585693	0.00404871
Mcf2l	-0.306807	1.97e-08	0.953453	2.43e-18
Mctp1	-0.363733	2.87e-10	0.537755	1.89e-06
Mef2c	-0.803018	3.85e-60	1.15403	3.86e-16
Mical2	-0.35404	5.53e-11	0.816689	2.67e-19
Micall1	0.631429	3.76e-169	-0.403772	0.031943
Mkl2	-0.508007	3.09e-26	0.608584	6.72e-08
Myh10	-0.924478	6.61e-95	1.30164	3.26e-17
Myo6	0.85176	8.04e-103	-0.955982	6.03e-06
Myrf	0.352818	3.09e-163	-0.552539	0.000428662
Myt1l	-1.01412	1.04e-116	0.841915	1.23e-19
Nbea	-0.551619	4.87e-46	0.567392	2.49e-08
Ncald	-0.39315	3.49e-13	0.121294	0.0179933
Nckap5	0.310997	9.52e-36	-0.941966	1.34e-25
Ndrg4	-0.609561	1.17e-54	0.500634	1.74e-08
Nedd4l	-0.355335	3.86e-14	0.440689	0.0014352
Nefl	-0.895976	9.76e-77	0.496546	6.73e-06
Nefm	-0.769613	2.7e-40	0.448241	0.00186641
Nek7	0.255697	1.55e-19	-0.347094	0.023518
Nell2	-0.699498	1.96e-34	0.888578	2.35e-17
Nfia	0.283158	3.54e-28	-0.852776	2.9e-16
Nmt2	-0.334232	5.43e-17	0.625668	0.0384124
Nos1ap	-0.639178	1.12e-37	0.672773	2.87e-10
Nrcam	-0.497651	3.54e-24	0.868549	8.13e-12
Nrgn	-0.709214	6.17e-53	0.604453	7.8e-08
Nrip3	-0.310803	2.64e-08	0.322624	0.0030378
Nrxn1	-0.593091	3.37e-61	0.271065	0.00934356
Nrxn3	-0.718484	9.9e-91	0.554169	1.35e-12
Nsg1	-0.573157	9.45e-35	0.34198	0.00606968
Nsg2	-0.320233	3.71e-10	0.304011	0.0218689
Ntm	-0.48665	2.08e-50	0.717259	1.88e-21
Ntrk2	-0.354645	9.76e-28	0.429395	4.98e-05
Ntrk3	-0.435725	8.4e-18	0.702688	6.02e-07
Olig1	0.909148	0	-0.873699	1.3e-24
Olig2	0.340973	1.27e-99	-0.899949	5.64e-21
Osbpl8	-0.511082	2.98e-12	0.60847	0.00210974
Pacsin1	-0.771731	4.85e-68	0.461482	0.00875297
Padi2	0.488431	1.82e-151	-0.472045	0.00162231
Pam	-0.474281	1.15e-08	0.587235	0.000855918
Paqr8	0.317307	3.88e-25	-0.301819	0.0357312
Pcdha2	-0.510111	1.47e-26	0.520434	0.000141471
Pcsk2	-0.837304	6.54e-113	0.326764	0.0117874
Pde10a	-0.952896	1.31e-19	0.487838	1.96e-10
Pde2a	-0.381756	1.89e-14	0.852983	2.9e-16
Pde8a	0.489477	7.4e-104	-0.350591	0.00774705
Pdgfa	0.400048	1.42e-11	0.562279	9.54e-09
Pdlim2	0.695306	8.67e-219	-0.429948	0.00968365
Pgm2l1	-0.823727	9.91e-79	0.774579	8.26e-09
Phgdh	0.470916	2.76e-103	-1.01158	3.37e-09
Phldb1	0.703544	8.84e-167	-0.457162	0.0413164
Pip4k2a	0.420637	3.21e-32	-0.529187	0.00579238
Pja2	-0.542412	3.42e-43	0.449805	0.00939118
Pla2g16	0.457073	9.03e-96	-1.0501	1.07e-05
Plcb1	-0.799479	2.87e-67	0.860685	1.78e-11
Plcl1	0.333101	6.61e-58	-0.59033	1.72e-05
Plekhg1	0.473836	2.15e-109	-0.637614	4.86e-07
Plekhh1	0.581074	3.03e-136	-0.314997	0.00395405
Plk2	-0.368312	2.36e-14	0.421604	0.00361239
Plp1	2.74129	0	2.35794	4.16e-22
Plxna2	-0.43051	1.08e-26	1.13038	1.05e-24
Ppargc1b	-0.305767	6.02e-13	1.16582	1.21e-22
Ppm1l	-0.383341	3.6e-15	0.266906	0.0386421
Ppp1r16b	0.626545	1.25e-73	0.373558	0.012561
Ppp2r2b	-0.334684	7.3e-07	0.85466	3.25e-12
Ppp2r2c	-0.251658	3.37e-08	0.182762	0.00979724
Prkacb	-0.423045	6.71e-22	0.275943	0.0097505
Prkcb	-0.801306	6.87e-81	0.821594	3.26e-14
Prkce	-0.67507	9.99e-78	0.98922	1.11e-21
Prox1	0.489096	2.89e-121	-0.924994	2.14e-17
Prr5l	0.608127	4.01e-174	-0.759688	1.98e-14
Pten	-0.321523	5.46e-11	0.48358	5.4e-05
Ptk2b	-0.349187	4.92e-12	0.719743	2.04e-11
Ptpn5	-0.304683	6.34e-08	0.704145	2.18e-07
Ptprn2	-0.333086	1.45e-09	0.791192	1.58e-26
Ptprt	-0.357254	8.73e-14	0.208825	0.00211362
Ptprz1	0.498762	1.08e-35	0.346515	0.0265804
Rab10	0.341142	1.86e-21	-0.60425	0.00017286
Rap2a	0.455012	1.5e-36	0.570167	0.0131514
Rapgef4	0.447972	2.58e-16	0.458074	2.97e-08
Rasgef1a	-0.62679	1.8e-53	0.771114	1.31e-13
Rasgrp1	-0.439824	1.34e-19	0.670506	6.46e-07
Rbfox1	-0.824569	6.12e-99	0.885256	2.56e-42
Rbfox2	-0.665049	6.25e-56	0.513437	0.000807754
Rbfox3	-0.780498	4.81e-90	0.86804	1.85e-45
Rbms1	-0.262478	5.23e-08	0.765715	1.88e-21
Rell1	0.334968	1.37e-52	-1.26237	1.12e-11
Rgs4	-0.380534	6.69e-16	0.801906	1.23e-05
Rgs7bp	-0.891746	2.89e-87	0.936333	2.16e-07
Rhou	0.406573	1.91e-56	-0.423315	0.00165954
Rian	-0.811302	1.9e-93	0.579627	2.16e-05
Rimbp2	-0.284219	9.01e-10	0.81301	5.21e-17
Rnf150	-0.362918	1.27e-18	0.767841	8.39e-13
Rnf165	-0.320506	4.25e-14	0.751159	4.87e-11
Robo2	-0.416428	2.08e-16	0.528917	1.16e-05
Rpl11	0.460608	3.93e-42	-0.591783	0.000112473
Rpl13	0.965298	3.34e-97	1.31778	0.0433406
Rpl18a	0.704827	7e-87	0.972137	0.0178689
Rpl19	0.589703	8e-60	0.491263	0.0122959
Rpl3	0.579063	2.85e-39	0.855747	8.39e-13
Rpl30	0.505339	1.29e-53	0.35822	0.0461198
Rpl5	0.485616	2.75e-42	0.583434	1.16e-05
Rplp1	0.914351	1.43e-108	-0.285877	0.0182594
Rps21	0.535331	4.59e-80	0.733381	3.44e-08
Rps26	0.517414	2.52e-59	-0.526487	0.0379419
Rps27a	0.564035	2.14e-84	-0.640754	0.000292354
Rps29	0.781455	3.13e-121	-0.388467	0.0125991
Rrbp1	0.714382	3.42e-71	-0.827002	8.43e-06
Rtkn	0.298807	6.34e-37	-1.25681	9.07e-07
Rtn1	-0.866592	1.3e-113	1.30621	1.04e-23
Rtn4	0.340814	2.49e-23	-0.495688	0.00514373
Runx1t1	-0.32037	1.95e-12	0.941158	1.42e-20
Ryr2	-0.710131	1.12e-49	0.301478	1.23e-05
Ryr3	-0.578812	4.92e-21	0.367262	3.07e-06
S100a16	0.362037	3.1e-126	-0.712758	0.0167093
S1pr5	0.460405	3.3e-136	-0.545756	0.00695884
Scd1	0.333705	1.37e-66	-0.346755	0.000384231
Scg2	-0.614131	3.31e-39	0.372205	0.0292169
Scn1a	-0.781487	2.72e-67	0.524932	0.0146233
Scn2b	-0.301115	1.81e-14	0.453813	0.00232175
Scn3a	-0.385423	2.33e-19	0.38556	0.00389581
Secisbp2l	1.51297	1.02e-200	-0.657843	3.25e-06
Sema5a	0.299889	1.19e-18	-0.67152	2.68e-12
Sema6a	1.10159	4.15e-160	-0.477161	7.77e-05
2022-09-03	-0.540824	1.4e-49	0.408388	0.0102336
Sh3d19	0.35834	6.93e-43	-0.566259	0.00270213
Sh3gl3	0.748352	7.91e-151	-0.289723	0.0247329
Shank1	-0.376886	3.1e-11	0.470829	1.73e-07
Shank2	-0.260219	5.08e-10	0.901702	4.68e-26
Sipa1l1	-0.725158	4.28e-61	1.31155	2.23e-42
Slc12a5	-0.402183	2.68e-20	0.80029	3.4e-09
Slc17a7	-0.397036	1.47e-14	0.245452	0.0245461
Slc1a3	0.30636	1.57e-16	-0.397931	0.000155594
Slc44a1	0.68721	4.59e-137	-0.450551	0.00449267
Slc6a17	-0.312241	2.96e-14	1.13501	5.63e-23
Slc7a14	-0.329399	4.63e-10	-0.23912	0.0385325
Smim15	0.334386	1.5e-34	-0.493969	0.000839355
Smpd3	-0.680644	6.13e-48	0.506115	0.000741758
Sms	-0.496892	1.59e-20	1.01949	0.00898437
Snrpn	-0.28538	5.34e-07	0.349636	0.00930165
Snx30	0.45598	2.53e-45	-0.636391	0.00396427
Snx5	0.350655	1.6e-16	-0.718426	2.04e-06
Sorbs2	-0.527417	4.06e-37	0.533157	2.95e-08
Sorl1	-0.358894	7.26e-09	0.433104	9.07e-05
Sox10	0.819642	1.12e-232	-0.519344	0.000298236
Sox2	0.557242	6.32e-73	-0.732942	1.88e-07
Sox2ot	1.05291	7.6e-190	-0.965313	8.76e-18
Sox8	0.532421	5.38e-73	-0.697751	0.0261094
Sptan1	-0.592034	2.67e-40	1.58714	9.52e-05
Sptbn2	-0.586775	4.47e-36	0.409095	0.0254415
Sptbn4	-0.369221	2.12e-12	0.586983	1.64e-09
Srrm3	-0.618891	8.39e-34	0.446102	0.00055214
Ssx2ip	-0.383594	3.18e-08	0.960833	4.4e-07
St18	0.643799	1.04e-154	-1.08755	6.61e-19
St3gal5	-0.431618	3.8e-16	0.826888	1.59e-06
Stmn2	-0.734405	5.12e-53	1.014	2.97e-13
Stxbp1	-0.516634	4.53e-29	0.783003	4.01e-05
Sult4a1	-0.255604	1.51e-07	0.649751	2.62e-07
Syn2	-0.739119	5.62e-68	0.529305	0.000247392
Syne1	-0.455139	6.95e-24	0.19235	0.0380518
Syt1	-1.18256	7.29e-215	0.856385	1.06e-16
Syt13	-0.298704	1.03e-11	0.357554	1.13e-05
Syt7	-0.444396	2.11e-25	0.892125	3.23e-20
Sytl2	0.597967	3.26e-77	-0.274021	0.0337737
Tanc2	-0.486226	1.75e-36	0.549699	4.51e-05
Tcf25	-0.378715	3.72e-20	0.666509	0.0166689
Tcf4	0.382873	1.12e-33	-0.66872	2.23e-06
Tenm2	-0.305602	5.59e-10	0.647576	1.39e-24
Tenm4	-0.385459	1.2e-21	0.79546	2.23e-42
Tjp2	0.343135	8.23e-67	-0.848473	9.34e-09
Tln2	-0.686156	4.77e-33	1.55723	3.55e-39
Tmcc3	0.713755	6.77e-136	-0.501992	0.000290337
Tmed10	0.255026	5.62e-10	-0.324832	0.014701
Tmem63a	0.490785	3.65e-112	-0.430059	0.00360854
Tnrc6c	-0.277351	4.55e-10	0.323873	0.0217666
Tns3	0.428617	5.79e-72	-0.818006	2.37e-21
Trank1	-0.528272	2.67e-31	0.964308	3.22e-17
Trf	1.63231	9.79e-292	-0.460388	0.0359556
Trim9	-0.393536	9.78e-21	0.587996	8.77e-06
Trio	-0.311378	2e-07	1.1571	2.27e-28
Uba52	0.313042	6.94e-30	-0.953643	0.033451
Ubl3	0.422844	1.18e-37	-0.471394	0.000459668
Ugt8a	1.73707	0	-0.892521	3.03e-09
Unc13a	-0.502936	9.19e-27	0.424422	0.00127744
Unc5b	0.762603	1.02e-210	-0.411245	2.03e-07
Unc80	-0.651367	1.68e-58	0.99152	1.41e-08
Vdac1	-0.397713	2.78e-12	0.403668	0.0442286
Wipf3	-0.297036	2.27e-07	0.449652	2.66e-05
Wscd1	0.507767	1.74e-111	-0.902677	3.71e-13
Ywhaq	0.654725	5.71e-75	-0.591142	0.00358317
Zdbf2	-0.338738	5.01e-15	0.238316	0.00137661
Zeb2	0.979536	4.22e-170	-1.17644	3.08e-08
Zfp536	0.548338	1.33e-104	-1.13626	5.59e-46
Zmynd11	-0.338165	2.13e-12	0.547848	0.0151953

## Sheet: Fig4b
gene	avg_log2FC	p_val_adj	Log2FC	FDR
Aak1	-0.457005	2.89e-15	-0.324177	0.0202518
Aatk	0.427118	1.37e-61	0.560153	0.00163273
Abca2	0.31109	5.08e-32	0.45126	0.0432965
Abi2	-0.315874	3.45e-10	-0.456182	0.0270209
Actb	0.305448	1.18e-26	0.455302	0.025688
Adam23	-0.420574	2.81e-15	-0.633661	0.00146779
Adamts4	0.904958	2.99e-273	0.735222	0.000231221
Adcy1	-0.612745	9.89e-37	-0.728991	6.65e-09
Add2	-0.719647	1.09e-32	-0.744344	1.08e-09
Agpat4	0.389735	9.81e-32	0.676275	5.14e-10
AI593442	-0.441147	2.51e-25	-0.889461	3.03e-05
Akap5	-0.442915	7.38e-19	-0.773593	0.0434609
Akap6	-0.500366	5.67e-31	-0.26445	0.0124826
Aldoc	0.31075	2.38e-21	0.563214	0.013526
Ano3	-0.607144	1.73e-29	-0.716092	1.82e-06
Arap2	0.25699	6.21e-09	0.397016	0.0041618
Arhgap20	-0.44391	5.95e-22	-0.465342	0.0117853
Arhgef10	0.41136	8.58e-55	0.518905	1.14e-07
Arpc1a	0.343233	7.64e-14	0.681047	0.00721518
Arpc1b	0.809409	2.04e-250	0.663991	0.006418
Arpp21	-1.24257	1.96e-135	-0.769693	5.28e-13
Aspa	0.44045	6.76e-125	1.48669	2.17e-09
Asrgl1	0.421802	4.28e-23	0.98427	5.99e-06
Atp1a3	-0.762835	4.73e-71	-0.581493	0.00308434
Atp1b1	-1.21552	4.82e-156	-0.781593	5.54e-07
Atp2b1	-1.1762	3.19e-148	-0.806668	4.67e-10
Atp2b2	-1.23073	3.56e-163	-0.906109	4.56e-26
Atxn1	-0.550267	5.66e-38	-0.833669	5.81e-19
Bace1	0.382939	1.18e-33	0.648308	0.000450264
Baiap2	-0.694257	1.07e-42	-0.602159	1.39e-09
Baz2b	0.369228	1.69e-14	0.395208	0.0190652
Bcan	0.344137	4.12e-31	0.585571	0.00145462
Bcas1	1.56592	2.27e-302	0.835046	3.4e-10
Bcl11a	-0.448796	1.44e-22	-0.783932	4.78e-12
Bcl11b	-0.834292	4.22e-55	-0.78696	5.67e-08
Bicd2	0.287663	3.09e-15	0.311153	0.0358272
Bin1	0.616554	7.01e-66	0.595777	4.01e-05
Brinp1	-0.367755	1.23e-09	-0.682093	4.18e-06
Bsn	-0.301455	3.2e-11	-0.737639	1.8e-07
Cacna1a	-0.411609	6.24e-16	-0.456373	2.74e-05
Cacna1d	-0.338152	8.91e-11	-0.411758	0.00112648
Cacna1e	-0.500668	1.31e-20	-0.736984	1.92e-13
Cacng2	-0.27943	5.02e-10	-0.605397	7.36e-05
Cadm4	0.455858	2.28e-31	0.586526	0.0028
Cadps	-0.291357	7.41e-08	-0.60049	3.31e-05
Calm1	-0.683311	1.42e-100	-0.293934	0.000922898
Calm2	-0.817618	4.55e-89	-0.127576	0.0422034
Caln1	-0.457378	1.37e-21	-0.860341	1.15e-09
Camk1d	-0.3984	4.05e-21	-0.419462	4.51e-05
Camk2a	-1.03547	1.16e-143	-0.874237	6.23e-10
Camk2b	-0.961967	3.05e-91	-0.774045	2.3e-12
Camk2n1	0.608643	4.4e-82	-0.464157	0.00255671
Camk4	-0.921687	1.59e-88	-0.702557	5.78e-08
Cap2	-0.312311	5.41e-13	-0.794172	5.24e-10
Car2	1.20382	1.32e-161	0.560647	0.00688401
Ccp110	0.545676	1.15e-57	1.20845	1.29e-05
Cd81	0.836019	1.16e-131	0.490682	0.0122654
Cdc37l1	0.306457	1.94e-16	0.866488	0.000878693
Celf2	-0.812141	2.03e-109	-0.669601	2.79e-20
Celf4	-0.644229	5.76e-68	-0.706225	3.16e-14
Celf5	-0.510366	2.27e-33	-0.377226	0.0175665
Cers2	0.482936	9.33e-151	1.29919	2.18e-10
Chd7	0.516656	7.83e-63	0.613917	1.42e-12
Chn1	-0.462341	5.78e-24	-0.843915	1.22e-07
Cit	-0.71489	7.43e-51	-0.679234	4.24e-06
Cldn11	1.77694	0	1.80933	1.42e-23
Clic4	0.712377	9.71e-141	0.403195	0.000523325
Clip1	-0.416355	2.11e-13	-0.520951	0.00281074
Clmn	0.38751	2.49e-25	0.758076	2.79e-12
Clstn1	-0.470829	4.45e-17	-0.39702	0.0211161
Clstn3	-0.325912	7.85e-09	-0.551101	0.000116022
Cmtm5	0.629576	4.51e-104	1.60543	4.31e-12
Cnp	1.73419	0	1.20929	3.85e-08
Cntnap2	-0.287327	2.85e-09	-0.306164	0.00205323
Cplx2	-1.00633	6.57e-103	-0.588506	4.89e-05
Cpne5	-0.72469	3.05e-20	-0.876414	7.94e-08
Cpox	0.587036	9.48e-123	1.13222	0.00111105
Cryab	0.699654	2.41e-180	1.09737	1.56e-06
Csmd1	-0.330107	3.02e-11	-0.322793	1.74e-05
Csrnp3	-0.25832	5.09e-07	-0.359547	0.00431575
Csrp1	0.429015	5.57e-120	0.642166	7.37e-12
Cttnbp2	-0.481076	4.81e-20	-0.526407	0.00197318
Cx3cl1	-0.495421	8.8e-29	-1.05866	9.11e-07
D430041D05Rik	-0.455623	3.35e-26	-0.408648	0.000289593
Daam1	0.442529	3.54e-34	0.632551	1.22e-09
Dbi	0.805504	2.97e-118	0.557425	0.00177281
Dbndd2	0.641305	2.62e-110	0.549926	0.00115711
Dclk1	-0.599092	2.39e-40	-0.68977	3.24e-13
Ddr1	0.467394	5.36e-102	1.08296	1.99e-15
Desi1	0.377449	7.58e-44	0.649022	0.000122013
Dgkb	-0.738102	8.75e-30	-0.309543	0.00175828
Dgkh	-0.328161	7.13e-08	-0.852533	2.84e-10
Dlg2	-0.49306	8.56e-25	-0.372799	2.98e-07
Dlgap1	-0.550115	1.32e-37	-0.44543	1.44e-05
Dlgap2	-0.311265	6.74e-09	-0.660326	1.21e-12
Dlgap4	-0.329503	3.39e-07	-0.35347	0.00015101
Dnm1	-0.464261	4.77e-11	-0.544392	0.00379474
Dnm2	0.270702	4.22e-17	0.304777	0.0452215
Dock10	0.734271	1.1e-87	0.291272	0.000223458
Dock3	-0.399159	2.03e-13	-0.332323	0.00554912
Dpp6	-0.38485	2.87e-08	-0.460832	4.01e-06
Dpysl2	0.387827	1.26e-24	0.553068	3.57e-05
Dzank1	-0.347896	2.68e-12	-0.467315	0.0110353
Edil3	0.297162	8.13e-11	0.356978	0.00154371
Efcab14	0.393198	2.51e-22	0.534097	0.00855183
Efnb3	0.449461	8.48e-84	1.08214	0.000441246
Egr1	-0.343709	1.6e-12	-0.578764	2.56e-05
Elavl3	0.507578	8.84e-42	0.657287	0.000189557
Elmod1	-0.579615	3.78e-17	-0.913141	1.18e-05
Elovl6	0.597731	1.27e-60	0.349017	0.00220393
Elovl7	0.815043	5.36e-167	0.642484	9.17e-07
Endod1	0.511586	9.57e-68	0.554402	7.44e-05
Enpp2	1.35586	2.38e-186	0.52704	0.000219535
Enpp6	0.651613	3.6e-171	0.440384	0.0177901
Epha4	-0.439115	7.98e-17	-0.385041	0.0134011
Ephb1	0.402378	1.34e-53	0.214264	0.00543257
Epn2	0.267064	3.78e-13	0.626366	8.94e-06
Erc2	-0.813157	1.99e-51	-0.635217	3.51e-13
Ermn	0.917125	8.78e-254	1.31511	0.00045722
Fa2h	0.680276	8.87e-234	1.16465	5.78e-13
Fam49a	-0.309052	1.36e-09	-0.428504	0.0002773
Fam81a	-0.382639	1.54e-11	-0.713974	0.00393946
Fat3	-0.372656	2.66e-18	-0.374602	0.00329197
Fbxl16	-0.323061	1.37e-13	-0.581161	0.00297646
Fbxo41	-0.310725	1.55e-12	-0.327709	0.00358996
Fez1	0.450132	4.43e-35	0.616013	8.06e-05
Flrt1	-0.267697	2.42e-08	0.21302	0.0401146
Flrt2	-0.269772	8.98e-10	-0.621161	0.000156741
Fnbp1	0.679178	1.1e-63	0.452363	8.88e-06
Fnbp1l	-0.368364	1.15e-09	-0.698726	6.08e-05
Foxn3	0.422802	1.07e-62	0.669803	6.23e-13
Foxp1	-0.757512	8.33e-51	-0.572351	1.12e-11
Frrs1l	-0.529498	2.42e-31	-0.407406	0.00607398
Fry	-0.374692	2.59e-13	-0.39189	1.31e-05
Fth1	1.78271	8.73e-266	0.711531	1.13e-05
Fyn	0.679235	1.37e-74	0.270377	0.00227704
Gabbr2	-0.643001	9.66e-35	-0.814716	3.52e-13
Gabra1	-0.479028	8.13e-17	-0.623035	0.00613923
Gabra2	-0.31514	1.77e-09	-0.449924	0.0121741
Gabrb3	-0.405676	1.42e-20	-0.46959	0.00174033
Gabrg2	-0.275762	4.72e-09	-0.662324	0.00903308
Gabrg3	-0.31421	4.04e-12	-0.519306	9.07e-06
Gad2	-0.574125	1.59e-18	-0.791123	0.00280591
Gap43	-0.343286	1.05e-07	-0.501531	0.00351885
Gatm	0.7909	1.74e-175	0.664947	0.000320087
Gda	-0.497858	1.63e-26	-0.76393	9.46e-05
Gjc3	1.0888	8.12e-253	1.90976	5.24e-11
Gls	-0.434755	1.75e-21	-0.890152	3.41e-06
Gltp	0.606572	3.77e-180	1.0008	2.89e-05
Gnai2	0.375225	8.89e-29	0.775211	9.3e-08
Gnal	-0.552227	7.09e-25	-0.656122	0.000101344
Gnao1	-0.457694	1.47e-22	0.253243	0.00226826
Gng12	0.499936	1.88e-64	0.510817	6.81e-06
Golga7	0.367574	1.43e-62	1.0071	7.94e-07
Gpm6a	-0.423827	1.39e-24	-0.537469	0.00026155
Gpr158	-0.357686	6.06e-15	-0.488903	0.00173865
Gpr17	0.348079	9.67e-75	1.62201	1.51e-14
Gpr88	-0.353417	2.58e-09	-0.496111	0.00873574
Grb14	0.501522	1.71e-68	1.12753	2.82e-12
Gria1	-0.76126	1.54e-57	-0.946572	6.89e-17
Gria2	-0.822093	8.02e-100	-0.472258	0.00269261
Gria3	-0.656059	3.6e-48	-0.79915	2.83e-06
Grin2a	-0.379971	2.87e-17	-0.646515	4.27e-10
Grin2b	-1.08669	5.75e-179	-0.773783	9.13e-17
Grm5	-0.589083	3.19e-41	-0.48348	0.000151699
Gsn	1.61384	0	0.978128	3.04e-13
Hepacam	0.250683	3.54e-33	0.491295	0.00185338
Herc1	-0.529476	2.35e-34	-0.31191	0.0124826
Hipk2	0.71981	4.35e-106	0.55312	4.49e-09
Hivep2	-0.60205	2.68e-43	-0.536136	2.22e-07
Hlf	-0.345004	5.97e-17	-0.457793	0.00236852
Hmgcs1	1.26026	4.94e-190	0.463152	0.0229147
Homer1	-0.370277	1.55e-12	-0.403149	0.0124348
Hpcal4	-0.402154	1.08e-15	-0.98259	0.00112544
Ick	0.575318	1.16e-76	0.761945	3.19e-08
Ildr2	-0.388091	1.01e-14	-0.690169	3.85e-06
Ina	-0.324774	1.71e-12	-0.738817	0.00132938
Itch	0.278958	6.41e-12	0.544305	0.000245344
Itpr1	-0.960277	1.86e-68	-0.558452	9.72e-11
Itpr2	0.958715	4.32e-87	0.427564	4.56e-05
Jakmip1	-0.421177	4.1e-12	-0.835572	3.32e-11
Jph4	-0.587149	2.13e-47	-0.509762	0.00565743
Kalrn	-0.739716	1.49e-57	-0.734417	1.21e-21
Kank1	0.438909	3.15e-74	0.786917	4.83e-12
Kcnb1	-0.39931	2.81e-24	-0.631929	6.03e-07
Kcnc1	-0.437261	4.83e-14	-0.690268	0.00318577
Kcnd2	-0.381508	1.6e-12	-0.714045	4.14e-09
Kcnh1	-0.445343	8.17e-27	-1.15593	5.28e-23
Kcnh7	-0.62795	7.51e-33	-0.524028	0.000844268
Kcnma1	-0.817314	2.11e-59	-0.643664	2.57e-16
Kcnq2	-0.341408	2.08e-14	-0.956448	2.56e-12
Kcnq3	-0.626018	3.52e-42	-0.327615	0.0100491
Klf13	0.274725	1.26e-12	0.273098	0.0262264
Kndc1	0.520053	8.18e-82	1.11723	4.58e-09
Ksr2	-0.278947	1.09e-11	-0.650982	3.38e-07
L1cam	-0.271052	3.41e-07	-0.791541	0.00294402
Lcorl	0.407883	8.5e-25	0.551228	0.00167883
Lgi3	0.498128	6e-102	1.06445	4.54e-08
Lin7a	-0.313153	3.05e-10	-0.424136	0.0223648
Lingo1	-0.31976	1.11e-12	-0.536819	0.000119095
Lmo7	-0.475503	1.97e-14	-0.56759	9.56e-05
Lpar1	0.909404	1.71e-277	0.820298	1.8e-07
Lpgat1	-0.472418	5.49e-23	0.39643	0.0256595
Lrrc7	-0.524995	1.14e-24	-0.69779	1.94e-09
Lyst	-0.35773	6.38e-10	-0.380016	0.0155021
Mag	2.28272	4.47e-297	1.55048	3.55e-12
Mal	2.85495	0	1.69362	1.04e-24
Map1b	-0.375024	9.33e-26	-0.386931	0.00734621
Map2	-0.788656	2.53e-97	-0.35402	0.00785362
Map4k4	0.961067	2.11e-134	0.280199	5.77e-05
Map7	0.667935	2.61e-52	0.745029	6.65e-09
Map9	-0.505128	1.1e-21	-0.477948	0.0284857
Mapk10	-0.580038	1.26e-35	-0.525162	5.21e-07
2022-03-08	0.406027	5.82e-63	0.918242	2.57e-07
Marcksl1	0.394488	5.79e-92	0.884473	0.00119301
Mbp	2.85493	0	0.459134	3.11e-06
Mcf2l	-0.292852	9.12e-08	-0.436986	0.000133501
Mctp1	-0.372148	3.07e-08	-0.594017	1.35e-06
Mef2c	-0.915582	2.5e-61	-0.600117	0.000151699
Meg3	-1.17867	5.08e-255	-1.1755	3.05e-15
Meis2	-0.537447	5.81e-19	-0.41541	0.00607398
Mical2	-0.355634	2.18e-08	-0.266331	0.0163801
Micall1	0.407985	8.25e-92	0.796482	1.17e-10
Mkl2	-0.452967	1.53e-15	-0.459235	4.24e-06
Mobp	2.83005	0	1.2467	9.64e-12
Mog	0.940617	4e-293	1.45368	1.34e-09
Mpp5	0.307555	9.31e-36	0.513023	0.0147632
Mprip	-0.540938	8.05e-28	-0.316593	0.0327861
Myh10	-0.816481	9.6e-53	-0.583855	1.07e-07
Myo5a	-0.909697	1.16e-76	-0.581073	0.00177281
Myo6	0.814659	2.65e-81	0.591736	8.2e-08
Myt1l	-1.09007	5.3e-104	-0.587623	4.08e-11
Nbea	-0.641528	1.56e-47	-0.331513	0.000564786
Ndrg4	-0.574229	9.89e-39	-0.811426	1.34e-09
Nefl	-0.890248	1.72e-62	-0.819298	8.51e-05
Nefm	-0.588666	6.18e-21	-0.682891	0.00935976
Negr1	-0.693709	6.29e-59	-0.270584	0.00485105
Nell2	-0.694862	1.18e-25	-0.670037	4.87e-09
Neto1	-0.352036	3.62e-11	-0.538348	0.00111484
Nfasc	1.24319	1.66e-114	0.460987	0.000103787
Nfia	0.269244	1.09e-18	0.293182	0.000250127
Nos1ap	-0.418813	2.48e-20	-0.556612	1.97e-06
Nptxr	-0.26755	1.4e-09	-0.564286	0.0381336
Nrcam	-0.574864	5.49e-30	-0.454931	0.000314016
Nrgn	-0.723181	2.81e-49	-0.821019	1.49e-07
Nrxn2	-0.391661	6.47e-18	0.321072	0.00419819
Nrxn3	-0.752145	8.56e-77	-0.460421	5.88e-10
Nsf	-0.592376	6.19e-39	-0.436079	0.0345479
Nsg1	-0.431481	2.37e-15	-0.722439	0.000599343
Nsg2	-0.380443	5.97e-13	-0.80716	5.39e-06
Ntm	-0.498746	1.24e-35	-0.446816	1.44e-07
Ntrk2	-0.40287	2.03e-25	-0.304568	0.00890479
Ntrk3	-0.352278	1.73e-09	-0.52983	1.68e-06
Nudt4	0.387034	1.42e-48	0.345844	0.0488974
Olig1	0.66775	1.9e-220	1.20843	1.41e-18
Opalin	0.45889	8.55e-111	1.78559	4.95e-10
Osbpl1a	0.357916	1.37e-11	0.272323	0.0143936
Otud7b	0.812862	7.22e-118	0.654408	5.84e-05
Pacs2	0.458303	2.76e-77	0.807975	1.31e-09
Paqr8	0.314902	6.01e-28	0.488628	0.000752314
Pbx1	-0.305513	5.12e-09	-0.426751	7.44e-05
Pcsk2	-0.838365	2.48e-101	-0.821531	6.48e-10
Pde10a	-0.875466	3.74e-16	-0.287398	0.00952691
Pde1a	-0.447914	2.94e-12	-0.559924	0.00100755
Pdgfa	0.287179	9.35e-08	0.578609	9.03e-05
Pdlim2	0.464015	4.24e-150	0.681633	5.71e-06
Pgm2l1	-0.907039	1.73e-69	-0.694789	0.0228426
Phactr1	-0.789612	3.33e-52	-0.592876	7.43e-13
Phldb1	0.410099	1.94e-78	0.893959	2.02e-10
Phlpp1	0.335801	1.87e-32	0.318898	1.86e-05
Pip4k2a	0.285537	4.57e-16	0.287661	0.0111233
Pitpnm2	-0.327548	1.09e-10	-0.351393	0.00398835
Plcb1	-0.800959	7.83e-57	-0.284698	0.000683758
Plekha1	0.757053	6.37e-68	0.700587	3.13e-05
Plekhb1	0.759649	1.68e-206	0.594379	8.4e-05
Plekhg1	0.365092	4.71e-64	1.06324	7.33e-20
Plekhh1	0.469597	2.45e-110	0.741798	2.18e-05
Plk2	-0.417733	1.41e-18	-0.4412	0.0179551
Pllp	0.57904	7.78e-231	0.914909	2.32e-09
Plp1	2.87423	0	1.0678	3.88e-11
Plxna2	-0.452492	5.13e-25	-0.459211	0.000280295
Ppfia2	-0.391814	1.78e-11	-0.527103	3.36e-05
Ppm1l	-0.399792	1.16e-12	-0.421737	0.000458837
Ppp2r2b	-0.349979	1.66e-07	-0.393772	2.28e-05
Ppp2r2c	-0.318125	1.81e-11	-0.465306	0.00132339
Ppp2r3a	0.580081	4.07e-90	0.39426	0.0276811
Ppp3ca	-0.855262	6.4e-92	-0.362332	0.000507112
Prdx6	0.344589	6.99e-22	0.325272	0.0176321
Prkcb	-0.789834	5.86e-69	-0.496309	1.39e-09
Prkce	-0.780765	2e-71	-0.388776	8.19e-07
Prr18	0.684932	1.15e-221	0.756362	8.41e-06
Ptma	1.17907	1.68e-157	0.343003	0.000480327
Ptn	0.865902	2.55e-77	0.406013	0.000463415
Ptpn5	-0.280901	3.91e-07	-0.627878	0.000205244
Ptprd	0.771323	3.9e-58	-0.240982	0.00501288
Ptprn2	-0.291111	1.16e-08	-0.474892	4.29e-10
Purb	-0.508874	6.33e-48	0.42004	0.0325736
Qdpr	0.436846	5.59e-91	0.623627	0.0112702
Qk	1.63328	1.65e-256	0.494138	2.06e-06
R3hdm1	-0.717585	6.52e-35	-0.451406	0.00702431
R3hdm2	-0.419732	2.63e-13	-0.473417	0.01854
Rab3c	-0.620668	1.65e-41	-0.686267	1.95e-05
Rab6b	-0.763308	1.62e-68	-0.465377	0.0174924
Rap1a	0.485265	1.87e-73	0.452411	0.0269028
Rapgef2	-0.350047	1.39e-10	-0.219002	0.0239681
Rapgef4	0.369051	1.18e-08	-0.514646	1.1e-05
Rasgef1a	-0.553812	6.72e-32	-0.786433	6.23e-09
Rasgrp1	-0.473962	5.58e-18	-0.668622	0.000103787
Rbfox1	-0.835574	6.16e-82	-0.676471	6.55e-23
Rbfox2	-0.620327	2.49e-37	-0.372422	0.000145117
Rbfox3	-0.937735	1.78e-85	-0.917803	9.13e-23
Rgs17	-0.41938	1.56e-13	-0.669635	0.00743671
Rgs4	-0.331507	1.2e-09	-0.820065	9.14e-08
Rgs7bp	-0.91051	1.31e-73	-0.889772	1.22e-09
Rgs9	-0.585161	2.06e-07	-0.558674	0.000935216
Rhou	0.259069	2.7e-30	0.557338	0.00481792
Rnf122	0.500708	1.85e-127	0.835075	1.19e-06
Rnf13	0.432891	3.9e-39	0.543459	0.00258429
Rnf150	-0.331195	4.12e-14	-0.746806	1.23e-10
Rnf165	-0.301922	4.31e-11	-0.519706	0.000284766
Rplp0	0.745179	2.3e-79	1.28816	0.0345479
Rps23	0.548266	1.98e-52	-0.69692	0.00728088
Rps26	0.518866	2.19e-46	0.520487	0.0453614
Rps27a	0.57706	1.1e-83	0.416603	2.5e-07
Rps3	0.752509	9.29e-64	0.598495	0.0237762
Rtn1	-0.611266	4.13e-47	-0.41676	0.00153385
Rtn4	0.270053	6.25e-12	0.279049	0.00441839
Runx1t1	-0.288533	7.4e-09	-0.819857	3.32e-11
Ryr2	-0.678364	4.62e-34	-0.532222	1.56e-06
Ryr3	-0.504406	1.25e-12	-0.528553	0.00119218
S100b	0.984308	2.34e-104	0.748457	0.00371665
Scd2	1.23363	9.49e-196	0.281546	0.0324178
Scg2	-0.627352	1.4e-35	-0.543922	0.037117
Scn1a	-0.852028	4.1e-61	-0.598042	0.00076672
Scn2b	-0.294058	2.42e-12	-1.52878	9.24e-08
Scn3a	-0.329951	2.06e-11	-0.652374	4.91e-05
Secisbp2l	1.42832	5.01e-159	0.670961	3.69e-06
Sema4d	0.606084	5.44e-61	0.666644	4.96e-11
Sema5a	0.262441	5.8e-15	0.409572	0.000231655
Sema6a	1.06073	5.49e-164	0.246065	0.0103162
2022-09-04	0.907892	2.4e-138	0.91295	9.46e-09
2022-09-07	0.854423	1.61e-75	0.366468	0.00194214
Sgtb	-0.432124	5.46e-11	-0.581652	0.0375217
Sh2d5	-0.315699	4.73e-14	-0.738541	0.000242075
Shank2	-0.268232	1.36e-07	-0.659021	1.28e-10
Shisa4	0.516599	2.1e-65	0.754789	0.000899478
Sipa1l1	-0.710268	2.2e-43	-0.492376	1.7e-06
Sirt2	1.32044	2.4e-247	1.23848	2.6e-10
Slc12a2	1.1488	4.03e-178	0.516853	0.00173895
Slc12a5	-0.407106	1.02e-19	-1.25256	9.04e-14
Slc17a7	-0.333161	4.99e-11	-1.30769	2.64e-07
Slc1a3	0.36509	1.38e-15	0.590555	1.59e-05
Slc48a1	0.341104	7.9e-40	0.82454	6.88e-06
Slc4a10	-0.329566	2.39e-10	-0.426733	0.00099933
Slc4a3	-0.415179	9.33e-13	-0.528353	0.0115542
Slc6a17	-0.303445	3.57e-12	-0.689272	8.33e-07
Slc7a14	-0.313127	1.12e-08	0.345813	0.0182718
Smad7	0.352053	8.1e-59	0.602854	2.09e-08
Smpd3	-0.551606	9.46e-31	-0.46778	0.00144749
Sms	-0.364301	1.12e-07	-0.722134	0.00490722
Snap25	-0.782297	9.65e-69	-0.722149	1.35e-08
Snhg11	-1.24236	1.45e-224	-0.961698	0.000816499
Snx30	0.2901	8.55e-22	0.845824	5.8e-10
Sorbs2	-0.58638	9.19e-39	-0.751787	1.09e-11
Sox10	0.545827	1.12e-144	1.54982	2.48e-16
Sox2	0.435347	5.48e-65	1.01856	1.54e-11
Sox2ot	0.85231	5.11e-150	0.956712	2.79e-20
Sox8	0.295424	1.1e-38	0.565754	0.000235609
Sparc	0.394272	1.15e-13	0.526023	0.0169373
Specc1	0.305519	1.57e-18	0.356511	0.000678565
Spock2	-0.430887	2.57e-21	-0.690204	2.36e-05
Sptbn2	-0.591281	4.76e-29	-0.639049	0.0142897
Srrm3	-0.525875	1.39e-21	-0.741115	1.32e-05
St18	0.509283	7.33e-112	0.511066	0.00011312
Stmn2	-0.588453	1.82e-20	-0.703433	4.8e-05
Stxbp1	-0.49746	7.13e-19	-0.51439	0.00581848
Sv2b	-0.312678	4.18e-11	-0.781926	1.61e-07
Syn2	-0.765734	2.84e-52	-0.313516	0.0406764
Syt1	-1.38883	3.31e-190	-1.01126	3.62e-23
Syt13	-0.277702	2.73e-07	-0.862797	1.04e-06
Syt4	-0.346707	6.06e-17	-0.882117	0.000433715
Syt7	-0.327611	9.09e-12	-0.629238	2.74e-05
Sytl2	0.447568	2.6e-53	1.2321	2.54e-15
Tacc1	-0.424885	1.07e-11	-0.506899	8.06e-06
Taldo1	0.635992	6.25e-102	0.83515	5.23e-05
Tanc2	-0.525682	1.06e-34	-0.324689	0.00785362
Tcf4	0.297521	9.72e-16	0.171698	0.00420924
Tcf7l2	0.441459	1.71e-69	0.74455	1.35e-10
Tenm2	-0.380438	1.03e-11	-0.581424	5.44e-10
Tenm4	-0.432318	6.19e-19	-0.299944	0.00173551
Tmcc3	0.60894	1.64e-109	0.324676	0.00115141
Tmem88b	0.450523	5.04e-152	1.08772	7.06e-06
Tns3	0.3743	1.95e-50	0.783312	7.8e-22
Tppp	0.413764	1e-35	0.705363	1.34e-05
Trank1	-0.476047	9.41e-23	-0.917776	6.79e-10
Trf	1.31243	1.85e-237	1.00893	1.12e-07
Trim9	-0.363066	1.76e-11	-0.435765	0.00563755
Tsc22d4	0.542971	1.49e-97	0.515061	0.00331912
Tspan2	1.99063	1.11e-287	1.37394	2.09e-15
Tuba1b	0.253569	7.5e-19	0.641113	0.046406
Tubb4a	0.464262	5.93e-78	1.38404	3.27e-10
Tulp4	0.471831	3.4e-32	0.76345	1.6e-08
Ubl3	0.323051	5.74e-26	0.303526	0.00762945
Ugt8a	1.57323	0	1.44877	1.23e-22
Unc13a	-0.468846	3.28e-21	-0.767502	2.59e-05
Unc5b	0.508661	1.29e-151	0.751527	3.81e-09
Unc79	-0.438565	2.17e-19	-0.400717	0.0330147
Unc80	-0.6343	7.58e-40	-0.475563	0.0065872
Vgll4	0.316538	2.88e-13	0.411819	1.41e-06
Wscd1	0.361953	6.12e-89	0.831482	5.6e-12
Ywhaq	0.558277	2.53e-60	0.549346	9.19e-05
Zeb2	0.983299	8.52e-146	0.767616	6.7e-16
Zfp536	0.411242	2.64e-71	1.02812	6.45e-25
Zfr	-0.309673	7.03e-08	-0.381439	0.00466853

## Sheet: Fig4c
gene	avg_log2FC	p_val_adj	Log2FC	FDR
Aatk	0.493253	2.87e-78	0.853376	5.12e-07
Acsl3	0.528415	1e-33	0.842361	0.00136826
Adamts4	0.715812	4.9e-214	1.17303	1.01e-06
Adcy1	-0.346414	1.01e-10	-0.746964	0.00878317
AI593442	-0.295271	2.01e-14	-0.97224	0.0194121
Akap5	-0.320105	2.85e-11	-0.986632	0.0119394
Arpc1b	0.618021	2.98e-145	1.03999	0.0225802
Arpp21	-1.18208	7.49e-136	-0.55079	0.0259094
Atp1a3	-0.604163	1.03e-57	-1.12716	0.00136826
Atp1b1	-0.92079	1.8e-109	-0.567995	0.00326494
Atp2b2	-0.981209	2.92e-127	-0.950682	6.51e-07
Bace1	0.28528	6.82e-20	0.890484	0.000289961
Baz2b	0.359767	7.68e-12	0.497636	0.0469526
Bcas1	1.37351	4.99e-284	2.00518	5.1e-08
Bcl11a	-0.425242	1.91e-28	-0.520804	0.0129012
Bcl11b	-0.732022	8.53e-55	-0.796652	0.000669185
Bcr	-0.284071	4.18e-07	-0.56701	0.0289441
Bin1	0.68508	4.02e-68	0.849655	1.69e-05
Cacna1e	-0.425205	1.78e-20	-1.01525	0.000186396
Cacng2	-0.304218	1.14e-15	-0.664355	0.00682923
Caln1	-0.406895	1.09e-21	-0.859803	9.74e-05
Camk2a	-0.783034	1.18e-105	-0.99723	0.000348609
Camk2b	-0.809146	5.01e-80	-0.835972	0.00636944
Car2	1.08144	1.44e-135	0.84509	0.00113493
Celf2	-0.768763	1.44e-118	-0.381687	0.0231527
Cers2	0.336315	7.11e-122	1.08736	2.59e-06
Chn1	-0.333993	8.85e-20	-0.72956	0.00595353
Cldn11	1.49273	0	1.81354	9.58e-13
Cmtm5	0.463148	3.17e-86	0.866506	0.0320649
Cnp	1.40627	3.26e-280	1.33777	4.36e-12
Cplx2	-0.833717	3.49e-83	-1.12384	0.000291949
Cpne5	-0.59986	1.2e-19	-0.95712	0.0014244
Cpox	0.467169	3.2e-72	1.21479	0.00152936
Csrp1	0.343313	9.3e-82	0.796224	0.00122632
Cx3cl1	-0.307021	8.68e-15	-1.39596	8.71e-07
Ddn	-0.279068	2.21e-09	-1.09267	0.00415553
Ddr1	0.401795	1.1e-100	0.81671	0.000206831
Dlgap2	-0.291032	6.65e-12	-0.619595	0.000559572
Dock10	0.596896	8.5e-51	0.758345	0.00409619
Dpp6	-0.307718	2.7e-08	-0.652117	0.00377163
Elovl7	0.620806	3.3e-135	0.703242	0.000986775
Enc1	-0.3138	2.33e-10	-0.521464	0.0370705
Enpp2	1.16518	4.2e-203	1.50394	2.56e-05
Erc2	-0.652898	9.54e-45	-0.547721	0.0349194
Ermn	0.678802	3.9e-167	1.82498	3.14e-07
Fa2h	0.555782	4.81e-179	1.429	3.4e-08
Gabra1	-0.305332	1.23e-13	-0.978743	0.00527364
Gad2	-0.478464	8.13e-20	-0.70803	0.00595353
Gda	-0.390606	9.6e-20	-1.45272	0.00143056
Gjc2	0.370252	3.54e-126	1.62521	1.82e-07
Gjc3	0.827757	4.99e-177	2.07338	1.32e-05
Gltp	0.495506	1.84e-137	0.84438	0.00326965
Gpr88	-0.311728	8.89e-08	-1.04417	0.0159972
Gramd1b	-0.253036	8.73e-13	-0.523074	0.0398164
Gria1	-0.717594	1.28e-61	-0.566692	0.0104253
Grin1	-0.548478	2.18e-41	-0.77138	0.0470155
Grin2a	-0.257019	1.43e-12	-0.655617	0.0240817
Grin2b	-1.00006	1.8e-167	-0.960319	4.39e-07
Grm5	-0.451499	5.72e-30	-0.662501	0.0493655
Gsn	1.54316	0	1.44278	5.21e-07
Hpcal4	-0.301233	2.52e-12	-0.977333	0.038324
Kalrn	-0.568695	4.15e-42	-0.731219	1.14e-05
Kcnj10	0.291002	2.11e-20	1.11408	2.04e-06
Kcnq2	-0.274495	2.84e-13	-0.799137	0.00326494
Kndc1	0.41082	6.93e-51	1.33418	2.47e-06
Lgi3	0.395634	1.37e-72	1.20797	0.000473955
Lmo4	-0.378174	7.18e-24	-0.492466	0.0488728
Lpar1	0.730016	4.07e-205	1.3776	2.47e-06
Mag	2.37791	0	2.45681	4.15e-16
Mal	2.72412	0	2.18577	5.41e-12
Map1b	-0.340829	8.08e-27	-0.611851	0.0036505
Mbp	2.67295	0	0.752674	5.41e-07
Mobp	2.62015	0	1.71528	3.76e-07
Mog	0.733102	1.9e-242	1.25376	0.000236784
Myt1l	-0.922248	2.74e-92	-0.680888	0.00160364
Ndrg4	-0.347628	1.69e-18	-0.730949	0.0122168
Nefl	-0.528229	2.55e-32	-1.47832	0.000126092
Nefm	-0.449008	3.17e-19	-1.09526	0.000417995
Nell2	-0.389424	3.56e-11	-0.839372	0.000528632
Nfasc	1.21035	1.36e-123	0.665316	0.00909835
Nrgn	-0.528812	7.06e-31	-1.16982	0.0457774
Nrxn2	-0.349637	1.13e-18	-0.466837	0.00802829
Nsg1	-0.415528	2.69e-18	-0.839501	0.0443198
Olig1	0.509366	9.14e-160	0.986618	0.000186396
Otud7b	0.742695	8.72e-113	0.860028	7.87e-05
Pacs2	0.468572	2.58e-68	0.761504	0.000455921
Pacsin1	-0.590675	6.76e-36	-1.18595	4.71e-06
Pcdha2	-0.328554	3.63e-13	-0.634142	0.025832
Pcp4	-0.397705	9.52e-18	-1.20229	0.0148839
Pcp4l1	-0.302841	1.12e-10	-1.42742	8.67e-06
Pde10a	-0.951436	7.83e-37	-0.572631	0.0329968
Pde2a	-0.270965	6.71e-08	-0.762037	0.000336387
Phldb1	0.423377	4.58e-89	0.914506	7.71e-06
Pitpnm2	-0.282256	3.27e-10	-0.669101	0.000127363
Plekhb1	0.505526	6.69e-138	1.56196	9.43e-07
Plk2	-0.274319	5.24e-13	-0.54566	0.0126233
Pllp	0.404774	1.09e-130	0.804723	0.00377163
Plp1	2.70842	0	1.51752	2.14e-07
Prr18	0.461009	1.05e-124	0.648103	0.0061829
Ptprn	-0.25449	1.21e-10	-0.991187	0.0119
Qk	1.53832	2.18e-236	0.493792	0.0343571
Rasgef1a	-0.58936	2.96e-47	-0.913297	0.000162192
Rasgrp1	-0.341141	1.24e-15	-1.09667	0.000853277
Rbfox1	-0.671778	1.48e-69	-0.672962	2.59e-06
Rbfox3	-0.626948	6.69e-56	-0.783441	6.79e-06
Rgs4	-0.275975	1.57e-11	-0.9931	0.036803
Rtn1	-0.684118	3e-67	-0.537489	0.0251735
Runx1t1	-0.317363	2.68e-19	-1.10514	6.08e-07
Ryr2	-0.584436	2.05e-33	-0.453672	0.044267
Scd2	1.14097	2.34e-196	0.553968	0.000524972
Scn1a	-0.545086	3.5e-30	-1.24882	0.0113006
Secisbp2l	1.33832	2.67e-160	0.667743	0.0154817
2022-09-04	0.716005	5.37e-124	0.807642	0.00104467
2022-09-07	0.68806	8.63e-52	0.501929	0.0258398
Sh2d5	-0.279194	7.07e-14	-0.934884	0.00789992
Shisa4	0.452703	3.44e-47	0.336796	0.0275399
Slc12a5	-0.285367	1.74e-11	-0.794174	0.00989854
Slc17a7	-0.297448	1.79e-12	-1.79202	0.0137224
Smad7	0.403163	9.52e-64	0.468691	0.00279221
Snap25	-0.661938	1.26e-56	-0.913041	0.0118627
Snhg11	-1.05216	2.65e-200	-1.38724	0.000525854
Sorbs2	-0.448294	1.06e-28	-0.625542	0.00481878
Sox10	0.516343	1.76e-149	1.78206	4.63e-21
Sox2	0.417776	2.28e-52	0.66039	0.000222593
Sox2ot	0.738161	1.49e-124	0.675662	2.23e-06
Sox8	0.33143	2.11e-43	1.05615	4.97e-10
Spock2	-0.30235	7.66e-13	-0.713126	0.000843732
Sptbn2	-0.429412	1.48e-19	-1.20718	0.000171372
St18	0.460848	2.24e-98	1.4216	0.00186626
Stmn2	-0.440774	3.3e-17	-0.832948	0.0247206
Syt1	-1.06541	4.73e-145	-0.905037	5.64e-05
Syt7	-0.322092	2.1e-14	-0.785839	0.0146804
Sytl2	0.392743	1.91e-50	0.596735	0.00453803
Tenm2	-0.400721	1.42e-19	-0.64237	0.0392253
Thy1	-0.27889	1.35e-10	-1.32423	0.0195497
Tiam1	-0.276861	1.18e-09	-0.352162	0.00989854
Tmcc3	0.538043	6.06e-95	0.57624	0.0392253
Tmem88b	0.352541	2.56e-113	0.990956	0.000807567
Tppp	0.272557	3.56e-14	0.742418	0.00159976
Trf	1.06118	3.27e-216	1.33652	8.36e-05
Tspan2	1.49707	1.73e-254	1.23091	5.87e-07
Tubb4a	0.403165	2.25e-60	1.06397	0.000109039
Ugt8a	1.24295	4.31e-273	1.75757	4.97e-10
Unc5b	0.500932	1.49e-153	0.898207	0.0046888
Zeb2	0.912292	8.9e-139	0.457311	0.0105922
Zfp536	0.348001	5.32e-64	0.724479	9.74e-05

## Sheet: Fig4d_Striatum
gene	p_val	avg_log2FC	pct.1	pct.2	p_val_adj	seqnames	start	end	strand	idx	Log2FC	FDR	MeanDiff
Ablim1	7.68591e-28	-0.25346	0.37	0.506	1.55494e-23	chr19	57314919	57033264	2	756	0.0632389	0.184796	0.0668269
Ablim2	8.70151e-144	0.599303	0.624	0.346	1.7604e-139	chr5	35757880	35884979	1	285	-0.405155	0.0162909	-0.305405
Acsl3	3.03812e-20	-0.263788	0.483	0.597	6.14642e-16	chr1	78657825	78707743	1	467	0.385355	0.0125563	0.079372
Actn1	5.54534e-83	0.431451	0.544	0.337	1.12188e-78	chr12	80260371	80167542	2	392	-0.461183	0.244852	-0.130057
Actn2	4.18434e-168	0.47695	0.302	0.076	8.46534e-164	chr13	12340732	12269426	2	40	-0.48648	0.0261307	-0.135222
Acvr1c	8.5559e-73	0.298666	0.285	0.122	1.73094e-68	chr2	58357758	58267453	2	561	-0.320622	0.0545122	-0.054313
Adam23	2.39806e-44	0.352859	0.647	0.519	4.85151e-40	chr1	63445891	63596101	1	337	-0.0964002	0.45244	-0.0401383
Adamts3	3.79165e-75	0.324774	0.274	0.113	7.67089e-71	chr5	89883334	89673841	2	564	-1.06632	8.20529e-12	-0.288055
Adcy1	5.67122e-27	-0.300762	0.669	0.748	1.14734e-22	chr11	7063489	7178506	1	93	-0.182244	0.181808	-0.105734
Adcy5	0	1.17531	0.896	0.46	0	chr16	35155636	35304549	1	373	-0.403718	0.000324119	-0.272362
Add2	1.64347e-21	0.297533	0.615	0.536	3.32491e-17	chr6	86028681	86124409	1	650	-0.530437	0.00152536	-0.185884
Adora2a	1.36712e-177	0.373122	0.281	0.061	2.76582e-173	chr10	75316877	75334792	1	435	0.204898	0.455705	0.141969
Agap2	1.85795e-21	0.273463	0.692	0.627	3.75882e-17	chr10	127078907	127093170	1	986	-0.743007	0.0210167	-0.176573
Agpat4	3.62212e-32	-0.262861	0.179	0.311	7.32792e-28	chr17	12119284	12219640	1	65	0.969345	2.51811e-13	0.486758
AI593442	3.51084e-50	0.313626	0.646	0.489	7.10278e-46	chr9	52679780	52673032	2	562	-0.59651	0.00665753	-0.125585
Ajap1	4.74837e-30	0.300202	0.421	0.297	9.60644e-26	chr4	153482830	153373221	2	1381	-0.439492	4.71873e-07	-0.492878
Ak5	2.91896e-42	-0.459466	0.193	0.346	5.90534e-38	chr3	152668140	152462815	2	1102	-0.139889	0.47054	-0.0675367
Akap5	2.93126e-142	0.655584	0.701	0.459	5.93024e-138	chr12	76324891	76334151	1	357	-0.181099	0.535121	-0.0170245
Akap9	1.64034e-205	0.75509	0.967	0.874	3.31857e-201	chr5	3928054	4080204	1	12	-0.541998	0.0296094	-0.0577297
Alcam	7.07887e-222	0.788131	0.88	0.657	1.43213e-217	chr16	52452997	52248996	2	507	-0.350524	0.338102	-0.0767784
Ano3	4.39217e-169	0.692497	0.759	0.508	8.8858e-165	chr2	110950244	110655201	2	1125	-0.474146	0.118605	-0.0753761
Apba2	2.64574e-31	-0.263829	0.282	0.423	5.35259e-27	chr7	64501706	64753878	1	1075	-0.394918	0.111565	-0.123543
Apc	7.06252e-83	-0.441235	0.958	0.984	1.42882e-78	chr18	34220984	34322190	1	149	0.0662999	0.767258	0.00490849
Arap2	4.01508e-35	-0.305395	0.32	0.471	8.1229e-31	chr5	62766177	62602445	2	388	0.34657	0.0619841	0.0524838
Arel1	1.694e-38	0.294567	0.392	0.257	3.42713e-34	chr12	84970886	84918148	2	459	-0.21584	0.222237	-0.0322438
Arhgap20	8.22894e-26	0.26663	0.664	0.582	1.6648e-21	chr9	51765352	51853059	1	554	-0.63084	0.0015539	-0.132565
Arhgef28	3.84988e-33	-0.331675	0.127	0.253	7.78869e-29	chr13	98206439	97898595	2	789	0.552364	3.63564e-13	0.61698
Arhgef9	1.22157e-58	0.342988	0.836	0.752	2.47135e-54	chrX	95196505	95048935	2	598	0.301742	0.228993	0.0201789
Arl6ip1	3.49853e-61	-0.487611	0.792	0.886	7.07788e-57	chr7	118129625	118118890	2	1717	1.3314	0.105612	0.0567845
Arpp21	0	1.05293	1	0.977	0	chr9	112234841	112065091	2	1215	-0.593492	0.000255192	-0.168756
Asap1	5.0448e-24	-0.343646	0.391	0.506	1.02061e-19	chr15	64382919	64086840	2	262	-0.379299	0.374105	-0.194478
Atp1a2	3.7958e-27	-0.292902	0.971	0.978	7.67928e-23	chr1	172298064	172271709	2	1140	0.93414	1.86521e-06	0.259764
Atp1b1	8.04671e-74	-0.45425	1	0.996	1.62793e-69	chr1	164458355	164437099	2	1034	-0.441859	0.00378978	-0.139963
Atp2b1	0	1.06767	1	0.994	0	chr10	98915152	99026143	1	820	-0.118562	0.0841602	-0.0180001
Atp2b4	1.85182e-51	-0.487059	0.397	0.565	3.74641e-47	chr1	133800754	133702674	2	805	-0.0237386	0.98659	-0.0111951
Atp6v1a	9.29563e-43	-0.292088	0.513	0.684	1.8806e-38	chr16	44139019	44085404	2	450	-0.116645	0.564591	-0.0102581
Atxn1	7.9527e-57	0.334727	0.863	0.803	1.60891e-52	chr13	45964991	45549755	2	372	-0.778953	6.50694e-07	-0.382077
Auts2	4.74035e-104	0.483614	0.884	0.8	9.5902e-100	chr5	132542343	131437682	2	1069	-0.582285	1.59201e-07	-0.814305
Baiap2	1.07988e-252	0.780724	0.952	0.787	2.18471e-248	chr11	119943092	120006782	1	1765	-0.164669	0.887758	-0.0313496
Basp1	9.53644e-90	-0.492056	0.533	0.733	1.92932e-85	chr15	25413764	25363277	2	79	-0.304962	0.247242	-0.131844
Bcas1	6.43361e-21	-0.407328	0.246	0.341	1.30158e-16	chr2	170427845	170346991	2	1903	0.112364	0.219072	0.112951
Bcl11b	0	1.22622	0.989	0.761	0	chr12	108003414	107910403	2	648	-0.850511	2.79126e-20	-0.950149
Bcr	6.51634e-151	0.672073	0.634	0.355	1.31832e-146	chr10	75060896	75184923	1	433	-0.0217721	0.908505	-0.00486388
Bend6	3.50293e-20	-0.259434	0.242	0.344	7.08678e-16	chr1	33907767	33852052	2	123	-0.112293	0.847121	-0.0206992
Bin1	5.82338e-26	-0.297719	0.251	0.37	1.17813e-21	chr18	32377217	32435740	1	136	0.415347	0.00190666	0.110736
C1ql3	5.22599e-86	-0.603698	0.239	0.468	1.05727e-81	chr2	13010864	13001887	2	100	-0.0527364	0.970691	-0.0226323
Cacna1e	4.79852e-19	0.254796	0.571	0.486	9.70789e-15	chr1	154725920	154392519	2	944	-0.440998	0.0157272	-0.296276
Cacna2d3	5.3705e-205	0.779484	0.599	0.265	1.08651e-200	chr14	29721864	28904943	2	153	-1.02828	8.85189e-30	-1.53786
Cacnb2	3.34535e-64	0.400003	0.339	0.174	6.76797e-60	chr2	14604306	14987908	1	113	-0.399335	0.0106375	-0.16273
Cacng4	1.66248e-184	0.679454	0.688	0.384	3.36337e-180	chr11	107794464	107734780	2	1572	-0.993924	1.9626e-13	-0.438748
Cadm4	1.37967e-46	-0.362183	0.392	0.561	2.79121e-42	chr7	24482023	24504533	1	448	-0.357595	0.228044	-0.051996
Cadps	3.63381e-23	-0.266486	0.227	0.338	7.35156e-19	chr14	12823079	12372563	2	44	0.169755	0.054348	0.151894
Calb1	8.03231e-61	0.406864	0.375	0.205	1.62502e-56	chr4	15881264	15906709	1	67	-0.659909	0.000382268	-0.104569
Caln1	1.30952e-152	0.619259	0.744	0.501	2.6493e-148	chr5	130369458	130840645	1	1066	-0.636068	1.97213e-10	-0.481748
Camk2b	2.1246e-223	0.692998	0.994	0.941	4.29827e-219	chr11	6065748	5969642	2	71	-0.715194	5.81554e-05	-0.276063
Camk2d	2.28285e-33	-0.296985	0.176	0.308	4.61843e-29	chr3	126596951	126846326	1	939	0.224306	0.00103151	0.184909
Camk2g	2.04598e-32	-0.264082	0.233	0.373	4.13922e-28	chr14	20794088	20734873	2	96	0.12611	0.80172	0.018939
Camk4	0	0.904395	0.972	0.83	0	chr18	32939041	33195767	1	142	-0.344107	0.127685	-0.109711
Camkv	8.39527e-84	0.431485	0.563	0.351	1.69845e-79	chr9	107935920	107949691	1	1104	-0.917442	0.000249752	-0.20564
Car10	6.26134e-50	-0.339757	0.148	0.314	1.26673e-45	chr11	93098410	93601751	1	1149	0.796408	9.94335e-29	1.24965
Car11	4.98815e-52	0.416476	0.434	0.273	1.00915e-47	chr7	45699967	45704671	1	941	-0.536523	0.148246	-0.0612826
Car2	3.53866e-19	-0.43413	0.338	0.43	7.15907e-15	chr3	14886426	14900770	1	43	-0.454787	0.117583	-0.116587
Cck	3.1509e-27	-0.267555	0.142	0.253	6.37458e-23	chr9	121495694	121489824	2	1295	-0.19549	0.765395	-0.137632
Cdc37l1	1.87804e-27	-0.275392	0.268	0.399	3.79947e-23	chr19	28990352	29026678	1	457	-0.200449	0.714229	-0.0135568
Cdh2	2.56466e-33	-0.310734	0.323	0.465	5.18857e-29	chr18	16809246	16588877	2	70	1.04646	4.54785e-10	0.244152
Cdh8	8.62581e-46	0.36256	0.48	0.33	1.74509e-41	chr8	99416471	99024471	2	815	-0.68767	4.40057e-07	-0.174508
Cdk14	1.60749e-50	-0.342089	0.215	0.391	3.25212e-46	chr5	5380251	4803384	2	16	0.844064	8.22633e-22	0.953677
Celf1	6.58383e-55	0.313118	0.886	0.831	1.33197e-50	chr2	90940397	91019497	1	990	0.446612	0.380131	0.0296626
Celf2	2.26015e-87	0.330823	0.993	0.965	4.57251e-83	chr2	7396198	6539694	2	34	-0.297902	0.0150644	-0.288472
Celf5	3.65884e-72	0.379683	0.84	0.728	7.40221e-68	chr10	81482709	81459227	2	671	-0.41769	0.00452138	-0.210579
Chd4	6.3808e-57	0.33592	0.948	0.89	1.2909e-52	chr6	125096163	125130514	1	1017	-0.338322	0.580192	-0.0205122
Chd5	1.08338e-53	-0.472073	0.58	0.727	2.19178e-49	chr4	152338651	152390194	1	1377	-0.623147	0.00726008	-0.193219
Chgb	2.77479e-35	-0.383358	0.474	0.608	5.61367e-31	chr2	132781278	132795072	1	1463	-0.583446	0.196324	-0.0777846
Chl1	3.96643e-32	-0.343537	0.351	0.487	8.02449e-28	chr6	103510876	103750202	1	793	-0.244087	0.711134	-0.0625365
Chst15	2.95419e-46	0.268182	0.341	0.196	5.97663e-42	chr7	132317155	132236255	2	1948	-0.154938	0.851976	-0.0578739
Cldn11	5.72339e-27	-0.537114	0.315	0.419	1.1579e-22	chr3	31149920	31164326	1	109	-0.0385071	0.989241	-0.0213437
Clip4	8.77497e-50	0.293221	0.436	0.272	1.77526e-45	chr17	71769691	71864210	1	1065	-0.645265	0.00136844	-0.108843
Clmn	1.19304e-28	-0.319221	0.375	0.493	2.41364e-24	chr12	104865076	104763114	2	623	0.147126	0.342765	0.100978
Clstn1	8.18139e-34	-0.289111	0.475	0.62	1.65518e-29	chr4	149586468	149648899	1	1336	0.467221	0.218865	0.0788659
Cmip	1.04176e-62	-0.4233	0.893	0.948	2.10759e-58	chr8	117257019	117461506	1	1018	0.18883	0.135079	0.149
Cnksr2	1.62184e-45	0.324458	0.859	0.769	3.28115e-41	chrX	158043197	157821573	2	981	-0.406016	0.234237	-0.0328457
Cnp	2.86121e-27	-0.51298	0.374	0.477	5.78851e-23	chr11	100574939	100581739	1	1392	-0.252462	0.45244	-0.0257215
Cnr1	5.75234e-30	0.262156	0.408	0.289	1.16376e-25	chr4	33924632	33948831	1	126	-0.525933	0.00697646	-0.160215
Cntn2	1.11668e-21	-0.260295	0.335	0.443	2.25916e-17	chr1	132542940	132509425	2	787	-0.0278939	0.729492	-0.00996548
Cplx2	3.13357e-91	0.380961	0.969	0.88	6.33953e-87	chr13	54371349	54383917	1	446	-0.691007	3.17423e-07	-0.380742
Cpne5	6.53754e-281	1.07854	0.836	0.504	1.32261e-276	chr17	29237790	29156521	2	430	-0.705722	8.67713e-08	-0.396565
Csmd3	5.27695e-18	0.253091	0.518	0.433	1.06758e-13	chr15	48791989	47580638	2	190	0.0245596	0.988108	0.00817474
Cttnbp2	1.50918e-67	0.466914	0.783	0.675	3.05322e-63	chr6	18514825	18366477	2	72	-0.11245	0.919502	-0.0154573
Cux2	1.05962e-26	-0.273639	0.187	0.302	2.14372e-22	chr5	122049851	121860216	2	949	-0.1837	0.682543	-0.320095
Cyld	1.26273e-104	0.535269	0.638	0.418	2.55463e-100	chr8	88697028	88751946	1	735	-0.0118377	0.786027	-0.00455891
Dach1	6.10522e-188	0.629143	0.371	0.107	1.23515e-183	chr14	98169765	97786846	2	780	-1.39209	2.7623e-22	-0.699181
Ddn	1.46098e-33	0.266153	0.539	0.399	2.95572e-29	chr15	98807925	98803782	2	749	-0.914518	6.61334e-06	-0.474547
Dgkb	0	1.25989	0.913	0.591	0	chr12	37880174	38633410	1	180	-0.817008	1.0408e-07	-0.313447
Dgkh	5.24531e-18	0.281099	0.381	0.291	1.06118e-13	chr14	78725089	78569609	2	751	-0.66656	0.000248572	-0.153339
Dgki	1.41565e-45	0.304317	0.36	0.212	2.864e-41	chr6	37299976	36846022	2	195	-0.744906	4.52913e-07	-0.360364
Dkk3	3.09544e-34	-0.273821	0.172	0.306	6.26239e-30	chr7	112159057	112116019	2	1684	0.338242	0.00937744	0.131746
Dlgap1	1.03016e-95	-0.451304	0.859	0.932	2.08411e-91	chr17	69969368	70821413	1	1047	0.0708824	0.141851	0.0715
Dlgap2	2.25471e-29	0.274387	0.54	0.417	4.56151e-25	chr8	14095875	14847687	1	107	-0.695035	6.45062e-10	-1.11233
Dnm1	1.48077e-33	-0.350688	0.343	0.481	2.99576e-29	chr2	32353329	32308471	2	386	-0.165802	0.360713	-0.041565
Dock9	7.51962e-24	-0.2528	0.165	0.273	1.52129e-19	chr14	121797734	121542039	2	854	1.00856	1.09485e-25	0.813967
Dpp6	3.61492e-35	0.352624	0.581	0.447	7.31335e-31	chr5	26817357	27727500	1	152	-0.151113	0.271772	-0.327325
Dpysl3	2.11307e-26	-0.286013	0.165	0.279	4.27496e-22	chr18	43438286	43320979	2	310	-0.141896	0.955471	-0.0498983
Dscam	9.13468e-43	-0.291161	0.131	0.281	1.84804e-38	chr16	97170735	96592079	2	757	0.561979	9.01378e-16	1.00817
Efr3a	4.33556e-43	-0.334794	0.158	0.31	8.77127e-39	chr15	65787041	65873812	1	264	1.91305	1.1236e-39	0.636498
Eif4g3	4.14017e-30	-0.29828	0.769	0.841	8.37597e-26	chr4	137993456	138207079	1	1142	0.182863	0.568466	0.0287967
Elavl2	1.15513e-39	-0.293001	0.2	0.352	2.33695e-35	chr4	91399984	91250766	2	536	0.981461	5.16813e-23	0.751189
Elavl4	9.24198e-77	-0.389603	0.15	0.369	1.86974e-72	chr4	110351911	110203737	2	676	1.47093	4.68723e-50	1.13897
Elmod1	1.87624e-92	0.616894	0.613	0.397	3.79583e-88	chr9	53975301	53911460	2	576	-0.572152	0.000460313	-0.118323
Enpp2	1.36615e-43	-0.495348	0.262	0.414	2.76385e-39	chr15	54920146	54838901	2	207	0.405213	0.00370779	0.151169
Epha4	1.64631e-31	0.287648	0.766	0.686	3.33064e-27	chr1	77515088	77367185	2	460	-0.51334	0.00470287	-0.175683
Epha5	1.45072e-63	-0.433462	0.675	0.813	2.93494e-59	chr5	84417382	84054761	2	508	0.227587	0.083915	0.0402622
Fam81a	2.57549e-92	-0.57315	0.263	0.507	5.21047e-88	chr9	70141557	70089310	2	788	0.235257	0.0320647	0.0914856
Fbxl16	1.88298e-59	0.363549	0.625	0.463	3.80946e-55	chr17	25809085	25821265	1	333	-0.265451	0.572471	-0.0439064
Fbxw7	4.29277e-31	-0.291434	0.818	0.865	8.6847e-27	chr3	84815577	84979198	1	376	-0.305554	0.0116025	-0.116783
Fnbp1	3.58679e-23	-0.313407	0.335	0.443	7.25644e-19	chr2	31142008	31026206	2	363	0.0402322	0.775707	0.0075853
Fnbp1l	3.77839e-30	0.344162	0.611	0.517	7.64406e-26	chr3	122619714	122538719	2	918	-0.545736	0.0996981	-0.0420508
Foxo1	3.67675e-153	0.560365	0.441	0.175	7.43844e-149	chr3	52268337	52350109	1	206	-0.915516	9.66091e-15	-0.508532
Foxp1	0	1.10885	0.991	0.867	0	chr6	99520993	98925342	2	779	-0.868836	1.52908e-15	-0.882699
Foxp2	1.69738e-79	0.410641	0.464	0.255	3.43396e-75	chr6	14901349	15441977	1	58	-1.15152	4.82241e-22	-0.837469
Fth1	1.2127e-30	-0.493546	0.557	0.669	2.45342e-26	chr19	9980600	9985111	1	243	0.695586	0.00210774	0.120059
Gabbr2	3.8651e-71	-0.523147	0.411	0.616	7.81949e-67	chr4	46991714	46663898	2	291	0.283854	7.74922e-06	0.484535
Gabra1	2.39551e-54	-0.417074	0.33	0.508	4.84635e-50	chr11	42182930	42130939	2	252	-0.113635	0.616095	-0.0118495
Gabra4	1.52789e-47	0.355018	0.444	0.288	3.09107e-43	chr5	71658308	71569734	2	442	-0.398759	0.332856	-0.0366525
Gabrg3	8.70481e-49	0.355231	0.461	0.302	1.76107e-44	chr7	57386871	56724242	2	1031	-0.654605	0.000150854	-0.239246
Galnt13	4.22419e-35	0.258217	0.258	0.143	8.54596e-31	chr2	54436387	55117744	1	550	-0.382718	0.140941	-0.089053
Gjc3	6.84333e-31	-0.352229	0.156	0.275	1.38447e-26	chr5	137962959	137953809	2	1180	0.119958	0.705468	0.03538
Glul	4.03441e-30	-0.294586	0.716	0.811	8.16202e-26	chr1	153899929	153909723	1	940	0.427587	0.0276208	0.122756
Gnai1	1.01711e-44	-0.499174	0.317	0.482	2.05771e-40	chr5	18360413	18265135	2	72	0.168398	0.782761	0.0318963
Gnal	0	0.944328	0.872	0.552	0	chr18	67088298	67226792	1	478	-0.276057	0.0679552	-0.148906
Gnas	5.38174e-164	-0.714811	0.446	0.752	1.08878e-159	chr2	174284320	174346744	1	1942	0.296951	0.00542444	0.194821
Gng2	1.07259e-71	-0.443978	0.226	0.441	2.16996e-67	chr14	19977249	19872559	2	72	1.6145	2.06436e-54	1.24801
Gng7	0	1.29563	0.916	0.509	0	chr10	81014925	80948624	2	635	-0.983132	0.0117955	-0.0893171
Gpr158	6.64761e-27	0.265126	0.382	0.269	1.34488e-22	chr2	21367567	21830544	1	149	-0.698112	0.000132916	-0.188705
Gpr83	4.94428e-103	0.419456	0.387	0.172	1.00028e-98	chr9	14860210	14870789	1	63	-0.989261	2.86468e-09	-0.420929
Gpr88	0	1.13096	0.806	0.307	0	chr3	116253484	116249654	2	882	-0.758607	1.9964e-09	-0.41398
Gprin3	1.58258e-119	0.39555	0.336	0.122	3.20172e-115	chr6	59426290	59352461	2	473	-0.43275	0.223823	-0.0709391
Gria1	6.81086e-124	0.421228	0.98	0.913	1.37791e-119	chr11	57011618	57330244	1	443	-0.413323	0.000213825	-0.287872
Grik2	7.99742e-52	0.358943	0.463	0.299	1.61796e-47	chr10	49788754	49099463	2	274	-0.184558	0.777497	-0.0323902
Grin2b	2.51926e-108	0.327303	0.999	0.995	5.09671e-104	chr6	136173511	135729795	2	1196	-0.874459	2.75773e-10	-0.596458
Grm5	3.55937e-152	0.566952	0.85	0.683	7.20097e-148	chr7	87584168	88135063	1	1263	0.160011	0.250922	0.0458415
Gsk3b	6.42897e-49	0.296045	0.967	0.946	1.30064e-44	chr16	38089001	38246079	1	418	-0.0421857	0.999635	-0.00456512
Hipk2	4.30175e-27	-0.263255	0.337	0.466	8.70286e-23	chr6	38876190	38697840	2	212	1.32215	1.49257e-27	0.730618
Hivep1	1.02703e-36	-0.269663	0.125	0.261	2.07778e-32	chr13	42052021	42185026	1	353	1.26946	3.30908e-40	0.943756
Hmgb1	1.05699e-48	-0.371554	0.64	0.779	2.13839e-44	chr5	149053057	149046702	2	1358	0.892662	1.92793e-09	0.276841
Hmgcs1	5.59872e-58	-0.468785	0.47	0.64	1.13268e-53	chr13	119690351	119708260	1	928	-0.0820311	0.894509	-0.00371949
Homer1	1.22392e-26	0.275913	0.448	0.33	2.47612e-22	chr13	93304495	93405129	1	748	-0.127854	0.899958	-0.011998
Homer2	8.58908e-43	-0.324837	0.171	0.325	1.73766e-38	chr7	81707527	81600481	2	1199	0.577809	2.2044e-07	0.389937
Hpca	2.62082e-235	0.804732	0.769	0.453	5.30219e-231	chr4	129121925	129111570	2	946	-0.437714	0.0733949	-0.137459
Hrk	9.06855e-45	0.286137	0.462	0.304	1.83466e-40	chr5	118169764	118189478	1	894	-0.773955	3.88441e-05	-0.314348
Hsp90aa1	2.13209e-86	-0.349927	0.989	0.997	4.31343e-82	chr12	110696395	110691036	2	741	0.392907	0.395812	0.0914066
Id2	1.8589e-36	-0.315008	0.122	0.254	3.76073e-32	chr12	25096092	25093799	2	102	0.576971	3.84112e-05	0.490762
Ildr2	7.99178e-49	-0.363607	0.514	0.662	1.61682e-44	chr1	166254139	166316832	1	1054	0.0446622	0.857226	0.0216158
Inf2	7.9758e-99	0.461316	0.464	0.237	1.61358e-94	chr12	112588784	112615557	1	784	-0.39707	0.0263864	-0.133654
Itpr1	4.33759e-198	0.783534	0.915	0.752	8.77538e-194	chr6	108213096	108551116	1	804	-0.579508	0.000436479	-0.381079
Ivns1abp	5.8932e-36	0.309018	0.387	0.258	1.19225e-31	chr1	151344498	151364445	1	908	-0.338464	0.120616	-0.0735935
Jakmip1	2.86808e-47	0.415166	0.504	0.347	5.80241e-43	chr5	37047432	37125298	1	302	-0.480374	0.00103884	-0.298039
Jph4	1.7605e-61	0.371276	0.752	0.626	3.56168e-57	chr14	55116935	55106826	2	459	-0.684267	1.62962e-07	-0.333994
Kcna4	8.79881e-125	0.429705	0.405	0.167	1.78009e-120	chr2	107290589	107298504	1	1113	-0.497255	0.111929	-0.0908659
Kcnab1	1.71691e-142	0.537178	0.463	0.198	3.47349e-138	chr3	64949223	65378225	1	286	-0.447052	0.000387507	-0.277362
Kcnc1	7.07197e-22	-0.282323	0.499	0.614	1.43073e-17	chr7	46396468	46438704	1	967	-0.244884	0.258564	-0.0900245
Kcnd2	2.30631e-68	0.435727	0.533	0.346	4.6659e-64	chr6	21216109	21729805	1	77	-0.249683	0.318841	-0.0765144
Kcnh7	4.19361e-39	-0.387462	0.35	0.491	8.4841e-35	chr2	63184287	62702946	2	589	0.779441	5.38821e-09	0.32365
Kcnip2	3.21497e-55	0.292029	0.328	0.173	6.5042e-51	chr19	45816063	45792346	2	668	-0.378992	0.233976	-0.0482073
Kcnj3	2.18305e-35	-0.276758	0.264	0.413	4.41652e-31	chr2	55435970	55598145	1	551	0.429739	0.00230872	0.0975162
Kcnj9	8.96777e-31	-0.280867	0.275	0.405	1.81427e-26	chr1	172329263	172321033	2	1141	0.168655	0.244506	0.0362174
Kcnk2	7.48415e-221	0.726279	0.728	0.4	1.51412e-216	chr1	189402273	189207930	2	1301	-0.534176	0.000203868	-0.302423
Kcnq3	1.86957e-46	0.364821	0.714	0.61	3.78233e-42	chr15	66286224	65994915	2	267	0.24567	0.0366959	0.0949673
Kctd1	2.46741e-38	0.310275	0.369	0.234	4.99182e-34	chr18	15151446	14968685	2	66	-0.426339	4.85926e-05	-0.228697
Kif1a	2.78243e-83	-0.483136	0.916	0.962	5.62914e-79	chr1	93101874	93015455	2	619	-0.237373	0.482878	-0.0798882
Kif1b	4.85427e-106	-0.405122	0.988	0.996	9.82067e-102	chr4	149307733	149176319	2	1328	-0.291804	0.229075	-0.029061
Kif5a	7.1255e-93	-0.591294	0.931	0.969	1.44156e-88	chr10	127263363	127225695	2	994	-0.581859	0.00960505	-0.134116
Kif5c	5.27592e-40	-0.323533	0.967	0.976	1.06737e-35	chr2	49619314	49774778	1	526	-0.211162	0.193551	-0.11013
Klf6	3.13119e-50	-0.323463	0.255	0.436	6.3347e-46	chr13	5861489	5870393	1	24	1.5852	7.66006e-27	0.479477
Klhl13	1.78485e-50	0.251793	0.256	0.122	3.61093e-46	chrX	23365082	23219271	2	165	-0.852354	0.00494209	-0.0733495
Kras	1.03094e-27	-0.26154	0.225	0.349	2.0857e-23	chr6	145250231	145216699	2	1265	0.592394	0.138551	0.0568273
Limch1	7.96688e-28	0.266464	0.584	0.464	1.61178e-23	chr5	66745840	67057159	1	424	-0.392922	0.00720137	-0.341549
Lmo3	5.48647e-67	0.342364	0.55	0.354	1.10997e-62	chr6	138581968	138364481	2	1219	-0.993367	1.06615e-10	-0.324484
Lmo7	1.46584e-129	0.638937	0.685	0.436	2.96554e-125	chr14	101729928	101934693	1	791	-0.069878	0.679661	-0.0412683
Lpgat1	6.6368e-28	-0.268224	0.686	0.791	1.34269e-23	chr1	191718024	191784255	1	1324	-0.173422	0.085645	-0.0366911
Lpl	2.81892e-101	0.325743	0.259	0.084	5.70296e-97	chr8	68880555	68906932	1	448	-0.564635	0.032752	-0.146297
Lrrc10b	6.29901e-174	0.419149	0.307	0.075	1.27435e-169	chr19	10457447	10455371	2	255	-0.811145	0.00459472	-0.481051
Lrrc7	1.69091e-49	0.415385	0.626	0.496	3.42089e-45	chr3	158562221	158082895	2	1137	-0.252563	0.190018	-0.0702684
Lrrk2	1.99899e-60	0.325433	0.296	0.143	4.04415e-56	chr15	91673224	91816124	1	673	-0.256974	0.143908	-0.0469575
Lrrtm3	1.1403e-38	0.275461	0.399	0.261	2.30694e-34	chr10	64090255	63928497	2	392	-0.571696	0.000616661	-0.127986
Lsamp	2.18811e-25	-0.25679	0.513	0.644	4.42676e-21	chr16	39984371	42174242	1	435	-0.575968	5.56991e-07	-0.593634
Mag	7.24751e-37	-0.901663	0.503	0.609	1.46624e-32	chr7	30914832	30899183	2	683	0.352264	0.144857	0.155992
Mal	3.51266e-16	-1.27521	0.857	0.839	7.10645e-12	chr2	127656695	127633226	2	1369	0.169423	0.535265	0.152413
Malat1	4.21744e-215	0.251571	1	1	8.53231e-211	chr19	5802671	5795690	2	119	-0.249	0.128864	-0.285035
Map1b	5.50921e-111	-0.350877	1	1	1.11457e-106	chr13	99516602	99421464	2	806	-0.35941	0.0162992	-0.16827
Map4	1.05627e-35	-0.307869	0.518	0.661	2.13694e-31	chr9	109931774	110083954	1	1177	-0.201041	0.906401	-0.0214472
Map7d2	7.82326e-40	-0.356402	0.781	0.87	1.58272e-35	chrX	159414572	159498757	1	984	-0.229012	0.650244	-0.0216809
Mapt	6.29908e-54	-0.313972	0.971	0.985	1.27437e-49	chr11	104231436	104332090	1	1518	0.106067	0.614386	0.0331848
Mast4	1.20036e-47	-0.340052	0.245	0.419	2.42845e-43	chr13	103334492	102732488	2	834	1.01228	2.81609e-48	2.59163
Mbnl2	7.62004e-34	0.273005	0.77	0.694	1.54161e-29	chr14	120275669	120431698	1	848	-0.106303	0.368651	-0.0191647
Mbp	3.46251e-24	-0.980032	0.993	0.987	7.005e-20	chr18	82475123	82585637	1	576	-0.346047	0.0221337	-0.220535
Mctp1	1.37101e-93	0.519451	0.514	0.286	2.7737e-89	chr13	76384961	77031810	1	694	-0.346547	0.0799689	-0.195577
Mef2c	1.17172e-95	-0.661564	0.846	0.902	2.3705e-91	chr13	83504034	83667079	1	710	-0.520406	0.0686291	-0.131697
Meis2	0	0.953183	0.946	0.679	0	chr2	116067444	115861264	2	1193	-0.991789	1.25522e-15	-0.675155
Miat	3.34468e-40	-0.273126	0.175	0.325	6.76662e-36	chr5	112228948	112213228	2	786	0.0285411	0.933303	0.00866247
Mical2	3.87475e-36	-0.332564	0.298	0.444	7.839e-32	chr7	112225836	112355194	1	1685	-0.563255	0.000442486	-0.390925
Mink1	1.39173e-29	0.286844	0.415	0.292	2.8156e-25	chr11	70562881	70614482	1	747	0.156056	0.655388	0.0137521
Mkl2	1.97298e-26	0.281574	0.56	0.446	3.99153e-22	chr16	13256481	13417529	1	94	-0.308688	0.107483	-0.0541423
Mobp	1.60552e-28	-0.907581	0.906	0.909	3.24813e-24	chr9	120149742	120181484	1	1283	0.335906	0.0236636	0.16876
Mpped2	2.00958e-34	0.285626	0.385	0.253	4.06559e-30	chr2	106693459	106868360	1	1110	-0.221366	0.0992778	-0.0894877
Mprip	5.65592e-54	0.381787	0.807	0.71	1.14425e-49	chr11	59662495	59780860	1	519	-0.258283	0.484716	-0.0503374
Msi2	6.55383e-27	-0.296355	0.482	0.61	1.32591e-22	chr11	88718267	88339382	2	1123	0.7975	4.62878e-33	2.09907
Myh10	1.5458e-39	0.344537	0.846	0.781	3.12731e-35	chr11	68691915	68816624	1	640	-0.42025	0.00643784	-0.0854575
Myo1b	4.43892e-44	0.330802	0.339	0.197	8.98038e-40	chr1	51915978	51749758	2	240	-1.00789	1.41524e-13	-0.399063
Myt1l	9.51804e-136	0.579154	0.964	0.883	1.92559e-131	chr12	29528384	29923209	1	125	-0.480325	0.000368267	-0.319726
Nap1l5	3.09561e-70	-0.479536	0.594	0.76	6.26272e-66	chr6	58907126	58905233	2	470	-0.503424	0.599348	-0.0386383
Napb	3.1682e-54	-0.342865	0.875	0.921	6.40958e-50	chr2	148732420	148694657	2	1546	0.0802988	0.920892	0.0058191
Nav3	3.06348e-38	-0.338256	0.486	0.626	6.19774e-34	chr10	110000219	109683439	2	860	-0.397475	0.0633844	-0.0825264
Ncald	8.77905e-170	-0.74695	0.506	0.765	1.77609e-165	chr15	37792428	37366175	2	143	0.761193	8.54437e-20	0.884415
Nedd4l	8.97945e-36	0.297088	0.583	0.452	1.81663e-31	chr18	64887756	65217826	1	461	0.137205	0.173585	0.0677337
Nefh	2.33858e-25	-0.313838	0.159	0.267	4.73118e-21	chr11	4948064	4938754	2	48	-0.631948	0.0151943	-0.195817
Nefl	6.8878e-13	-0.268565	0.739	0.782	1.39347e-08	chr14	68083884	68087745	1	651	-0.356512	0.0377768	-0.305828
Neto1	5.32326e-61	0.405439	0.512	0.332	1.07695e-56	chr18	86394952	86501897	1	593	-0.320713	0.0969107	-0.0507013
Neto2	6.13239e-54	0.410673	0.357	0.2	1.24064e-49	chr8	85700893	85636588	2	710	-0.162722	0.909338	-0.0183313
Neurod2	5.36513e-48	-0.305483	0.153	0.316	1.08542e-43	chr11	98329645	98325417	2	1281	-0.103517	0.94155	-0.12983
Nexn	3.35584e-250	0.589803	0.406	0.098	6.7892e-246	chr3	152266320	152236982	2	1098	-0.209425	0.173854	-0.0204064
Nfasc	5.53808e-37	-0.446514	0.533	0.671	1.12041e-32	chr1	132741797	132564690	2	788	-0.464253	0.00667102	-0.252974
Nfib	3.07362e-120	-0.60598	0.48	0.721	6.21823e-116	chr4	82505779	82290173	2	466	1.05653	4.07841e-35	1.07702
Nfix	2.36904e-189	-0.931465	0.586	0.823	4.7928e-185	chr8	84800338	84704712	2	671	0.853343	8.80679e-25	0.978372
Nfx1	1.57817e-23	0.292417	0.5	0.403	3.1928e-19	chr4	40970906	41025992	1	164	0.168651	0.541379	0.0115833
Ngef	1.97301e-38	0.289921	0.459	0.316	3.99159e-34	chr1	87573870	87476829	2	542	-0.374473	0.00959906	-0.12936
Nos1ap	1.7361e-23	-0.304513	0.49	0.599	3.5123e-19	chr1	170589849	170317496	2	1086	-0.816503	6.35328e-07	-0.353382
Nptx1	9.0879e-37	-0.280875	0.158	0.296	1.83857e-32	chr11	119547820	119538719	2	1760	0.025933	0.88579	0.0205748
Nptxr	2.55958e-43	-0.313701	0.194	0.352	5.17829e-39	chr15	79804709	79786351	2	481	-0.362478	0.207546	-0.108157
Nrcam	1.29237e-31	-0.292055	0.543	0.677	2.6146e-27	chr12	44328885	44601846	1	197	-0.53631	0.0359582	-0.163063
Nrip3	1.84504e-69	-0.464542	0.248	0.453	3.7327e-65	chr7	109782025	109758056	2	1662	-0.40008	0.2251	-0.109437
Nrn1	8.07161e-58	-0.458361	0.181	0.36	1.63297e-53	chr13	36734477	36725622	2	321	0.266265	0.00343008	0.302875
Nrxn1	6.42999e-87	-0.431675	0.957	0.977	1.30085e-82	chr17	91092952	90033644	2	1177	0.719605	1.74786e-10	0.555976
Nrxn2	1.7645e-78	-0.406464	0.845	0.929	3.56975e-74	chr19	6418738	6544169	1	159	0.480665	6.06159e-06	0.441134
Nrxn3	2.04177e-58	0.295389	0.972	0.934	4.1307e-54	chr12	88722876	90334935	1	524	-0.665339	6.7698e-14	-0.736665
Nsg1	5.04364e-22	0.262584	0.715	0.665	1.02038e-17	chr5	38159467	38137193	2	311	-0.147592	0.673814	-0.0530224
Nsg2	1.32604e-29	0.267309	0.515	0.396	2.68271e-25	chr11	32000419	32059211	1	206	-0.214779	0.216179	-0.0492012
Ntrk3	2.18106e-22	0.257287	0.494	0.388	4.41249e-18	chr7	78577838	78192114	2	1134	-0.787902	6.48249e-08	-0.344423
Nucb2	2.00163e-30	0.302993	0.305	0.195	4.0495e-26	chr7	116504369	116540588	1	1714	0.0160558	0.532652	0.00347968
Nudt4	8.98987e-37	-0.264769	0.152	0.294	1.81874e-32	chr10	95564167	95547007	2	804	0.398078	0.2294	0.0439207
Olfm1	1.53482e-163	-0.807489	0.578	0.806	3.1051e-159	chr2	28193093	28230736	1	295	0.0696293	0.225041	0.0515488
Osbpl1a	1.48107e-115	-0.718435	0.564	0.766	2.99635e-111	chr18	12941841	12755312	2	58	0.211095	0.465081	0.0435161
Osbpl8	4.76466e-72	0.629343	0.597	0.413	9.63939e-68	chr10	111164802	111297247	1	866	-0.265856	0.375062	-0.045374
Oxr1	4.1151e-81	-0.528673	0.294	0.52	8.32525e-77	chr15	41447482	41861048	1	170	0.71272	5.19607e-10	0.354012
Pak1	2.63881e-65	-0.510767	0.406	0.602	5.33859e-61	chr7	97788541	97912381	1	1312	0.484408	0.0432278	0.0830488
Pard3	1.39863e-67	0.357005	0.347	0.173	2.82957e-63	chr8	127064056	127612286	1	1165	-0.939627	2.05295e-17	-0.995201
Pbx3	2.08867e-97	0.371419	0.343	0.141	4.22558e-93	chr2	34372045	34171457	2	429	-1.3536	3.4017e-21	-0.60698
Pcdh17	3.99821e-80	0.389459	0.901	0.8	8.08878e-76	chr14	84443563	84537060	1	769	-0.359438	0.0668276	-0.0494309
Pcp4	3.02983e-130	0.599989	0.67	0.413	6.12964e-126	chr16	96467606	96525789	1	756	-0.774385	6.26006e-08	-0.325559
Pcp4l1	3.81019e-236	0.781291	0.782	0.464	7.70839e-232	chr1	171197035	171173264	2	1099	-0.703317	0.000134985	-0.245848
Pde10a	0	2.05998	0.998	0.806	0	chr17	8526801	8986648	1	53	-0.0169559	0.997387	-0.0245391
Pde1a	8.77092e-60	-0.463913	0.266	0.452	1.77444e-55	chr2	80129412	79834453	2	714	0.597241	8.37166e-05	0.257223
Pde1b	1.19097e-305	0.845551	0.605	0.209	2.40945e-301	chr15	103503034	103530056	1	909	-0.330985	0.168025	-0.0607682
Pde2a	6.55272e-103	0.547887	0.669	0.456	1.32568e-98	chr7	101421691	101512829	1	1373	-0.530388	0.000173748	-0.271124
Pde7b	3.19854e-213	0.606912	0.403	0.113	6.47096e-209	chr10	20725068	20398004	2	99	-1.31487	1.68758e-24	-0.784425
Pdpk1	4.43192e-37	0.361808	0.658	0.565	8.96622e-33	chr17	24150922	24073680	2	242	0.15535	0.752442	0.0142581
Penk	0	1.14799	0.724	0.295	0	chr4	4138815	4133536	2	15	0.482048	1.70059e-05	0.412961
Pex5l	4.56195e-37	-0.297882	0.179	0.322	9.22929e-33	chr3	33143191	32947926	2	123	0.148503	0.249945	0.0615673
Pgm2l1	1.86862e-105	-0.62307	0.804	0.891	3.7804e-101	chr7	100227607	100278872	1	1351	-0.0955454	0.67386	-0.0125325
Phactr1	0	0.874947	0.992	0.935	0	chr13	42680799	43138526	1	355	0.377732	3.66136e-06	0.396502
Pkp4	2.05167e-34	-0.358376	0.511	0.644	4.15074e-30	chr2	59160850	59355205	1	566	0.503929	0.0616945	0.0858149
Plcb1	5.84987e-69	0.458062	0.868	0.782	1.18349e-64	chr2	134786164	135475258	1	1473	-0.308102	0.237266	-0.162598
Plcb4	1.41476e-55	-0.434477	0.246	0.43	2.8622e-51	chr2	135659547	136013068	1	1476	0.736324	8.22241e-22	1.1488
Plcxd2	8.42691e-32	-0.26048	0.134	0.256	1.70485e-27	chr16	46010413	45959261	2	478	0.291932	0.293517	0.0647194
Plekha5	7.43515e-33	0.293677	0.483	0.351	1.5042e-28	chr6	140424099	140597109	1	1229	-0.263132	0.0902884	-0.0683658
Plk2	6.49399e-46	0.362671	0.484	0.326	1.3138e-41	chr13	110395044	110400844	1	870	-0.396572	0.0363209	-0.0888252
Plp1	1.31537e-16	-1.07803	1	1	2.66113e-12	chrX	136822746	136838582	1	831	-0.789329	0.0264466	-0.0610061
Pmepa1	3.29434e-86	0.449786	0.537	0.328	6.66478e-82	chr2	173276533	173224465	2	1929	-0.595005	0.000154609	-0.31576
Pou3f1	4.33017e-75	0.366751	0.429	0.235	8.76037e-71	chr4	124657646	124660655	1	874	-0.875559	1.02422e-13	-1.13193
Ppm1e	2.9107e-37	-0.265706	0.14	0.277	5.88864e-33	chr11	87358994	87226906	2	1097	2.03299	5.90184e-58	1.21861
Ppm1l	1.04924e-61	-0.38006	0.405	0.6	2.12272e-57	chr3	69316918	69555404	1	317	0.34906	0.000897003	0.27501
Ppp1r1b	0	1.20756	0.793	0.269	0	chr11	98348406	98357796	1	1282	-0.859965	1.14728e-05	-0.319039
Ppp1r2	8.11262e-48	0.378026	0.368	0.213	1.64126e-43	chr16	31275277	31251541	2	317	0.322675	0.647289	0.0285122
Ppp1r7	1.70187e-23	0.27503	0.541	0.443	3.44306e-19	chr1	93343645	93367618	1	627	-0.456678	0.292598	-0.0235711
Ppp1r9a	3.18616e-269	0.77763	0.988	0.93	6.44592e-265	chr6	4902974	5165661	1	17	-0.179371	0.441692	-0.0632094
Ppp2r2a	1.06577e-44	0.381981	0.519	0.362	2.15617e-40	chr14	67072471	67014056	2	642	-0.171887	0.559255	-0.0208964
Ppp3ca	0	0.882286	1	0.994	0	chr3	136670066	136937727	1	1008	-0.0990753	0.0498116	-0.024492
Ppp4r4	6.84195e-62	0.334436	0.313	0.153	1.3842e-57	chr12	103532565	103613832	1	595	-0.719701	0.000174868	-0.199437
Prkar2b	3.56245e-33	0.345528	0.398	0.271	7.20718e-29	chr12	32061279	31958476	2	147	-0.325788	0.00370779	-0.0711504
Prkcb	6.28932e-82	0.410945	0.917	0.811	1.27239e-77	chr7	122289125	122634402	1	1782	-0.543625	0.00118523	-0.251789
Prnp	9.60043e-45	-0.294912	0.772	0.879	1.94226e-40	chr2	131909928	131938436	1	1449	0.428014	0.203753	0.041063
Ptk2b	1.68063e-44	0.300014	0.476	0.316	3.40008e-40	chr14	66281052	66153257	2	633	-0.632419	5.28126e-05	-0.270504
Ptma	1.5051e-29	-0.340468	0.543	0.666	3.04498e-25	chr1	86526736	86530698	1	525	0.236215	0.52229	0.0607704
Ptn	5.04966e-29	-0.379886	0.703	0.789	1.0216e-24	chr6	36811361	36715663	2	194	0.210707	0.214515	0.0300387
Ptpn5	5.93985e-104	0.495908	0.673	0.447	1.20169e-99	chr7	47133684	47077798	2	985	-0.131699	0.469065	-0.0366015
Ptprd	1.07571e-118	-0.674742	0.845	0.918	2.17627e-114	chr4	78211895	75941237	2	460	-0.262798	0.0737019	-0.33938
Qk	2.51353e-35	-0.508418	0.7	0.779	5.08512e-31	chr17	10319361	10206471	2	58	0.0152025	0.616214	0.00221141
Rab6a	8.79321e-62	-0.389585	0.478	0.668	1.77896e-57	chr7	100607586	100641268	1	1361	-0.24993	0.695986	-0.00898576
Rap1gap	6.22361e-41	0.315551	0.475	0.327	1.2591e-36	chr4	137664726	137729861	1	1138	-0.19659	0.336266	-0.0779836
Rap2a	7.90316e-28	-0.255355	0.411	0.539	1.59889e-23	chr14	120478461	120507194	1	849	0.0171801	0.905041	0.00286372
Rap2b	1.67526e-26	0.25437	0.532	0.422	3.38921e-22	chr3	61364507	61368703	1	269	-0.32253	0.00831242	-0.0854941
Rarb	6.05959e-109	0.414037	0.279	0.093	1.22592e-104	chr14	17082331	16430839	2	61	-1.05923	6.27987e-31	-1.1711
Rasd2	1.68443e-163	0.509637	0.383	0.127	3.40776e-159	chr8	75213944	75224113	1	590	-0.800868	1.05075e-09	-0.546508
Rasgef1a	1.72507e-121	0.530289	0.838	0.671	3.48999e-117	chr6	118011537	118091546	1	897	-0.553898	0.000494388	-0.223752
Rasgrp2	2.46201e-274	0.694354	0.513	0.152	4.9809e-270	chr19	6400583	6415216	1	158	-0.520482	0.362345	-0.0717074
Rbfox1	2.14153e-153	0.535211	0.982	0.92	4.33252e-149	chr16	5884793	7412480	1	48	-0.467228	2.30398e-08	-1.18448
Rbms1	2.83565e-41	0.282805	0.422	0.27	5.73681e-37	chr2	60963204	60751953	2	578	-1.17216	1.87334e-20	-0.731644
Rdx	4.07019e-41	-0.383342	0.413	0.575	8.23441e-37	chr9	52047150	52088738	1	559	-0.215857	0.615377	-0.0132399
Reln	9.09848e-78	0.350637	0.288	0.119	1.84071e-73	chr5	22344705	21884454	2	92	-1.16718	8.82267e-36	-1.27442
Rgs2	2.1149e-52	0.399	0.426	0.259	4.27865e-48	chr1	144004149	143999338	2	891	-0.503345	0.0016521	-0.138829
Rgs4	2.63759e-44	0.318273	0.65	0.509	5.33611e-40	chr1	169747642	169741477	2	1075	-0.429442	0.020697	-0.0954755
Rgs7bp	1.1631e-198	0.751742	0.963	0.871	2.35306e-194	chr13	105054930	104947153	2	849	-0.399232	0.110974	-0.0866463
Rgs8	1.67904e-60	0.333598	0.467	0.285	3.39686e-56	chr1	153653037	153697665	1	931	-0.866221	1.53308e-10	-0.518392
Rgs9	0	1.56479	0.835	0.32	0	chr11	109304176	109225355	2	1580	-0.757593	2.87377e-08	-0.304547
Ric8b	2.89687e-96	0.4949	0.439	0.221	5.86066e-92	chr10	84917613	85018337	1	711	-0.560331	0.000110345	-0.102709
Rims1	3.06088e-52	-0.412572	0.555	0.71	6.19247e-48	chr1	22805724	22288422	2	89	-0.30614	0.145747	-0.129108
Rnf150	7.76559e-54	0.348019	0.611	0.455	1.57106e-49	chr8	82863356	83091271	1	622	-0.595612	0.00109087	-0.281642
Robo2	2.63218e-45	0.348345	0.54	0.39	5.32517e-41	chr16	74410912	73892306	2	598	-0.661177	0.00497937	-0.204549
Rorb	2.05337e-24	-0.298791	0.188	0.295	4.15417e-20	chr19	19111196	18930609	2	405	0.176696	0.20498	0.0965811
Rph3a	8.11421e-34	-0.328862	0.548	0.678	1.64159e-29	chr5	121010092	120940499	2	930	-0.138806	0.349484	-0.0616748
Rtn3	1.12272e-32	-0.294188	0.872	0.921	2.27137e-28	chr19	7483291	7425895	2	192	-0.351835	0.836087	-0.0209674
Runx1t1	7.8295e-89	0.441536	0.588	0.375	1.58399e-84	chr4	13743302	13895056	1	58	-0.846255	3.12278e-09	-0.391492
Ryr1	1.32101e-75	0.484728	0.293	0.128	2.67253e-71	chr7	29125151	29003340	2	600	-0.456122	1.34365e-05	-0.394941
Ryr2	1.11842e-30	-0.324558	0.539	0.665	2.26268e-26	chr13	12106945	11553103	2	37	0.667436	4.16596e-08	0.614865
Ryr3	2.26339e-262	0.95744	0.727	0.365	4.57906e-258	chr2	113217083	112631380	2	1174	-0.771021	2.80102e-10	-0.574846
S100b	4.2896e-11	-0.250289	0.425	0.492	8.67828e-07	chr10	76253836	76261319	1	465	-0.107112	0.905448	-0.0154918
Satb1	1.90565e-41	-0.303569	0.226	0.383	3.85532e-37	chr17	51833290	51736187	2	917	-0.0130665	0.752659	-0.00553635
Scd2	8.30135e-44	-0.408158	0.881	0.929	1.67945e-39	chr19	44293676	44306864	1	638	0.174945	0.630807	0.0291381
Scg3	2.7206e-22	-0.257997	0.395	0.51	5.50405e-18	chr9	75684056	75643366	2	838	-0.112069	0.864376	-0.0160568
Schip1	2.15461e-28	-0.290468	0.173	0.294	4.35899e-24	chr3	68064802	68626482	1	306	0.360807	9.3259e-05	0.503112
Scn3a	3.77806e-46	0.330342	0.56	0.412	7.64339e-42	chr2	65567492	65457118	2	596	-0.15696	0.330674	-0.0258618
Scn4b	0	0.795237	0.552	0.137	0	chr9	45139042	45154061	1	475	-0.993902	3.9884e-16	-0.662323
Secisbp2l	1.42578e-13	-0.360311	0.662	0.719	2.8845e-09	chr2	125782870	125736986	2	1336	0.545332	0.000111053	0.127977
Sema6a	2.56018e-26	-0.304872	0.214	0.329	5.1795e-22	chr18	47368870	47245254	2	344	0.724105	6.31035e-14	0.452476
2022-09-04	2.63873e-32	-0.36265	0.18	0.307	5.33842e-28	chr11	87578389	87590539	1	1100	1.02967	6.07076e-07	0.27075
2022-09-07	1.87881e-103	-0.58498	0.831	0.924	3.80103e-99	chr9	25252439	25308571	1	217	0.283373	0.0219094	0.0399776
Sez6	2.08141e-126	0.4979	0.51	0.256	4.21091e-122	chr11	77930839	77979052	1	918	-0.395089	0.00959755	-0.120851
Sez6l	1.47881e-66	-0.363122	0.154	0.357	2.99177e-62	chr5	112577198	112419151	2	795	1.18733	1.43464e-46	1.59787
Sh2d5	3.70893e-134	0.561883	0.609	0.349	7.50353e-130	chr4	138250411	138260968	1	1146	-0.25858	0.752908	-0.0456523
Shank1	4.15829e-50	-0.401536	0.175	0.344	8.41264e-46	chr7	44310264	44358353	1	843	0.313959	0.0044138	0.22413
Shisa4	4.02661e-43	-0.33917	0.304	0.462	8.14624e-39	chr1	135375063	135371456	2	837	0.277671	0.698391	0.050435
Sipa1l1	1.0426e-36	0.314328	0.782	0.689	2.10928e-32	chr12	82169420	82451786	1	422	-0.801098	6.48164e-07	-0.482992
Six3	8.41944e-131	0.425531	0.392	0.151	1.70334e-126	chr17	85620834	85629302	1	1145	-0.798152	1.59013e-14	-0.990136
Slc12a2	8.04827e-18	-0.269743	0.181	0.269	1.62825e-13	chr18	57878678	57946821	1	391	0.365519	0.0789604	0.0824919
Slc17a7	1.03996e-91	-0.545423	0.217	0.455	2.10393e-87	chr7	45163921	45176139	1	900	-0.00854293	0.585493	-0.005618
Slc24a4	1.1947e-36	0.276714	0.335	0.206	2.41701e-32	chr12	102129419	102267091	1	571	-0.578982	2.00544e-05	-0.504736
Slc4a4	1.61053e-111	0.561173	0.803	0.617	3.25827e-107	chr5	88887260	89239656	1	560	-1.02884	1.59758e-21	-0.706158
Slc6a6	1.7423e-62	0.41453	0.684	0.538	3.52484e-58	chr6	91684067	91759063	1	746	-0.562109	0.00281005	-0.288311
Slit3	1.19911e-38	0.334399	0.322	0.194	2.42592e-34	chr11	35121456	35708507	1	236	-0.980306	1.74949e-38	-2.67814
Slmap	1.25658e-57	0.412233	0.494	0.321	2.54218e-53	chr14	26534931	26413168	2	139	0.196457	0.790469	0.0204634
Smim13	1.60671e-43	-0.34435	0.427	0.589	3.25054e-39	chr13	41249844	41276577	1	348	0.0213249	0.856586	0.0044655
Smpd3	0	1.16908	0.972	0.751	0	chr8	106337988	106252548	2	907	-0.313524	0.117539	-0.0732255
Snap25	4.60278e-30	-0.295738	0.79	0.852	9.31188e-26	chr2	136713450	136782428	1	1480	-0.316881	0.264701	-0.0543821
Sncb	2.15182e-46	-0.274369	0.137	0.297	4.35334e-42	chr13	54766440	54758860	2	458	-0.448199	0.0274392	-0.137128
Sntb2	1.53346e-41	0.312888	0.304	0.172	3.10235e-37	chr8	106935750	107014192	1	917	-0.702874	0.000335968	-0.173472
Sobp	1.73747e-53	-0.3575	0.345	0.527	3.51507e-49	chr10	43174530	43002500	2	252	0.726549	2.24643e-11	0.419754
Sorl1	1.91661e-38	-0.366808	0.532	0.672	3.8775e-34	chr9	42124289	41968489	2	417	0.463561	0.00270277	0.317343
Sowaha	1.16914e-105	0.438374	0.516	0.275	2.36529e-101	chr11	53480195	53476578	2	400	-0.445078	0.182986	-0.142614
Sox2ot	1.23571e-25	-0.320872	0.229	0.339	2.49997e-21	chr3	34560381	34680851	1	129	0.115737	0.121514	0.119876
Sox5	6.34659e-36	-0.294363	0.175	0.314	1.28398e-31	chr6	144781977	143828425	2	1259	0.93537	2.3871e-52	4.14982
Sparcl1	1.76986e-78	-0.504267	0.768	0.882	3.5806e-74	chr5	104114088	104079108	2	680	0.360749	0.0351449	0.0812377
Sphkap	3.13422e-41	-0.379383	0.144	0.289	6.34084e-37	chr1	83408200	83255781	2	491	0.99125	3.20895e-11	0.276289
Spock3	5.81881e-191	0.694487	0.542	0.225	1.1772e-186	chr8	62951232	63357098	1	421	-0.623575	0.00803774	-0.147075
Srcin1	1.04703e-30	-0.250104	0.324	0.461	2.11825e-26	chr11	97575126	97509340	2	1255	-0.493289	0.0493942	-0.276683
Srgap1	2.09254e-62	0.32771	0.315	0.153	4.23342e-58	chr10	122047315	121780991	2	955	-1.05223	2.34224e-10	-0.495258
St8sia3	6.57864e-147	0.625524	0.755	0.533	1.33092e-142	chr18	64254359	64276144	1	456	-0.00961953	0.742841	-0.00245939
Stmn1	5.92474e-79	-0.482023	0.124	0.34	1.19863e-74	chr4	134468320	134473843	1	1075	1.10458	4.80397e-08	0.321522
Stmn2	3.68354e-156	-0.766089	0.614	0.817	7.45216e-152	chr3	8509527	8561604	1	12	-0.626903	0.000227683	-0.17702
Strbp	1.93205e-44	-0.355819	0.857	0.908	3.90872e-40	chr2	37703348	37483231	2	492	-0.255537	0.893286	-0.0234817
Strn	4.57474e-125	0.603191	0.519	0.265	9.25515e-121	chr17	78736560	78653964	2	1090	0.0975065	0.768236	0.00743297
Syndig1l	0	1.03916	0.739	0.244	0	chr12	84698807	84677278	2	454	-1.13135	2.80363e-19	-0.53197
Syp	3.09563e-77	-0.430484	0.565	0.748	6.26276e-73	chrX	7638580	7653256	1	34	0.0702662	0.867809	0.00632919
Syt1	4.07151e-79	-0.405625	1	0.999	8.23707e-75	chr10	109010975	108497650	2	858	-0.48613	0.000275926	-0.256441
Syt13	9.18707e-62	-0.378482	0.19	0.387	1.85864e-57	chr2	92915101	92956051	1	1031	0.288506	0.0762068	0.18572
Syt6	1.21706e-99	0.473202	0.417	0.197	2.46223e-95	chr3	103575282	103645567	1	759	-0.981305	1.6588e-20	-0.770077
Tac1	3.69281e-80	0.381635	0.269	0.105	7.47092e-76	chr6	7554885	7562978	1	33	-0.224126	0.185592	-0.131128
Tcf4	2.38358e-159	-0.632891	0.804	0.929	4.82222e-155	chr18	69344492	69687967	1	503	0.583012	6.92578e-09	0.332799
Tef	7.05709e-26	0.271016	0.611	0.517	1.42772e-21	chr15	81802673	81826863	1	522	-0.266421	0.372274	-0.0139756
Thsd7a	4.78523e-169	0.769291	0.664	0.382	9.68099e-165	chr6	12749253	12311608	2	48	-0.757833	2.27054e-06	-0.386106
Tle4	4.27726e-36	0.277498	0.487	0.335	8.65333e-32	chr19	14598183	14448072	2	386	-1.58032	2.19463e-24	-0.528876
Tln2	4.70802e-21	0.329372	0.651	0.582	9.5248e-17	chr9	67559703	67217085	2	768	-1.1569	1.29642e-13	-0.645813
Tmeff2	1.09969e-30	-0.387047	0.254	0.38	2.22479e-26	chr1	50909962	51187270	1	235	-0.159676	0.613917	-0.0516727
Tmem158	2.01043e-107	0.352025	0.366	0.149	4.06729e-103	chr9	123260789	123259057	2	1333	-0.795842	1.68141e-06	-0.452248
Tmem91	1.41369e-28	0.289413	0.402	0.281	2.86004e-24	chr7	25675166	25669139	2	499	-1.11655	0.00149216	-0.236825
Tomm70a	7.49533e-52	0.478461	0.53	0.374	1.51638e-47	chr16	57121714	57154530	1	527	-0.350526	0.141338	-0.0367723
Tpt1	1.01248e-12	-0.258606	0.229	0.306	2.04836e-08	chr14	75845256	75848303	1	728	0.0675303	0.736333	0.0171383
Trank1	1.95681e-69	0.436074	0.599	0.417	3.95882e-65	chr9	111311739	111395775	1	1212	-0.603844	0.00335718	-0.209858
Trf	9.95388e-18	-0.406014	0.243	0.324	2.01377e-13	chr9	103230286	103208876	2	1021	0.323192	0.0979797	0.0926099
Tspan2	3.2076e-34	-0.697112	0.312	0.43	6.4893e-30	chr3	102734770	102772310	1	748	-0.456185	0.085807	-0.10214
Tspan5	2.48283e-40	-0.376768	0.478	0.623	5.02301e-36	chr3	138742208	138904433	1	1032	0.176366	0.393125	0.0461545
Tuba1a	1.988e-48	-0.329098	0.542	0.7	4.02192e-44	chr15	98953501	98949847	2	756	-0.506882	0.552564	-0.0360671
Tuba1b	3.66493e-35	-0.251184	0.224	0.37	7.41452e-31	chr15	98934390	98931429	2	755	0.0192828	1	0.00112198
Tubb2a	2.57473e-31	-0.25966	0.352	0.49	5.20894e-27	chr13	34078008	34074278	2	300	-0.787506	0.418109	-0.0484472
Tulp4	5.86293e-26	-0.259752	0.728	0.816	1.18613e-21	chr17	6106830	6240637	1	21	-0.120143	0.375197	-0.0122439
Ugt8a	1.32904e-19	-0.407794	0.269	0.359	2.68877e-15	chr3	125956653	125865343	2	937	0.537538	5.66719e-07	0.185277
Unc13c	5.62995e-112	0.569729	0.499	0.259	1.139e-107	chr9	73933567	73479422	2	822	-1.39447	8.00466e-29	-0.899927
Unc79	2.12701e-30	0.255696	0.486	0.354	4.30315e-26	chr12	102948859	103183997	1	585	-0.246065	0.161441	-0.0856362
Usp46	1.47603e-19	-0.258953	0.29	0.399	2.98617e-15	chr5	74068411	74000038	2	465	0.23174	0.247737	0.0504979
Vsnl1	1.49576e-48	-0.343195	0.204	0.373	3.02606e-44	chr12	11436649	11325245	2	54	0.48385	0.000530672	0.155723
Wdr17	9.39936e-51	0.43452	0.387	0.233	1.90159e-46	chr8	54724368	54629613	2	389	-0.0970784	0.994157	-0.00749996
Wscd2	8.27012e-41	0.269355	0.338	0.203	1.67313e-36	chr5	113490447	113589725	1	809	-0.460238	0.00110372	-0.370551
Ypel2	2.25656e-50	0.347324	0.55	0.382	4.56526e-46	chr11	86993762	86936425	2	1090	-0.0872925	0.893404	-0.0162074
Ywhag	1.23922e-63	-0.38514	0.639	0.787	2.50707e-59	chr5	135934641	135908379	2	1119	-0.1498	0.839162	-0.0205386
Ywhah	9.70341e-31	-0.259046	0.252	0.39	1.9631e-26	chr5	33018816	33027966	1	235	0.0170794	0.888287	0.00425405
Zbtb16	1.07105e-39	-0.31204	0.194	0.345	2.16685e-35	chr9	48836222	48654297	2	513	0.629591	1.73114e-22	1.20033
Zbtb20	1.93151e-101	0.347443	0.963	0.884	3.90765e-97	chr16	42875893	43727234	1	439	-1.28332	2.44318e-22	-1.32686
Zeb2	1.64704e-169	-0.696761	0.598	0.83	3.33213e-165	chr2	45117395	44983512	2	518	1.17889	1.3146e-30	0.713171
Zfhx3	3.44335e-71	0.308242	0.466	0.259	6.96624e-67	chr8	108714644	108961636	1	933	-1.06943	1.78271e-32	-1.52489
Zswim6	1.92029e-76	0.361078	0.367	0.181	3.88494e-72	chr13	107890064	107724617	2	859	0.0400973	0.19189	0.0167155

## Sheet: Fig4d_Deeper cortical layer
gene	p_val	avg_log2FC	pct.1	pct.2	p_val_adj	seqnames	start	end	strand	idx	Log2FC	FDR	MeanDiff
Aak1	3.21311e-39	0.299854	0.641	0.48	6.50045e-35	chr6	86849517	87003227	1	666	-0.133661	0.257093	-0.0154286
Abat	9.99556e-13	-0.257085	0.34	0.409	2.0222e-08	chr16	8513429	8621568	1	52	0.829185	4.138e-11	0.524424
Ablim2	9.21512e-14	-0.260759	0.342	0.411	1.86431e-09	chr5	35757880	35884979	1	285	-0.31212	0.0665183	-0.25248
Adcy1	1.31762e-157	0.569743	0.899	0.698	2.66568e-153	chr11	7063489	7178506	1	93	-0.495339	2.06752e-05	-0.257112
Adcy5	8.97181e-99	-0.708311	0.36	0.582	1.81509e-94	chr16	35155636	35304549	1	373	0.0462457	0.999981	0.0347713
Agtpbp1	6.12221e-37	0.265334	0.641	0.473	1.23858e-32	chr13	59557347	59449535	2	524	-0.140469	0.107024	-0.0245836
Ak5	3.77247e-67	0.432724	0.493	0.28	7.63207e-63	chr3	152668140	152462815	2	1102	-0.15463	0.304952	-0.0706103
Akap5	8.87131e-20	-0.334744	0.444	0.518	1.79476e-15	chr12	76324891	76334151	1	357	0.719436	0.271241	0.0461919
Akap9	2.95102e-47	-0.452263	0.838	0.903	5.97021e-43	chr5	3928054	4080204	1	12	0.0263932	0.368715	0.0031592
Alcam	3.22121e-56	-0.481627	0.588	0.723	6.51684e-52	chr16	52452997	52248996	2	507	0.277605	0.0292314	0.0720735
Ank	1.68625e-32	0.263409	0.453	0.305	3.41146e-28	chr15	27466677	27594909	1	87	-0.175096	0.668972	-0.0345674
Ank2	2.41178e-66	0.265995	0.995	0.988	4.87926e-62	chr3	127499115	126921607	2	940	-0.258549	0.176897	-0.168724
Apba2	3.50631e-59	0.301805	0.575	0.358	7.09361e-55	chr7	64501706	64753878	1	1075	-0.0643633	0.774061	-0.019943
Apc	1.73043e-86	0.330674	0.995	0.975	3.50084e-82	chr18	34220984	34322190	1	149	0.454441	0.289268	0.0496877
Apoe	7.93659e-48	-0.481001	0.612	0.721	1.60565e-43	chr7	19699188	19696244	2	345	-0.0181923	0.930521	-0.00252863
App	1.349e-49	0.255035	0.991	0.988	2.72915e-45	chr16	85173707	84954436	2	629	-0.0771742	0.757315	-0.0201551
Arap2	1.08878e-72	0.396584	0.628	0.403	2.2027e-68	chr5	62766177	62602445	2	388	-0.657183	0.0389777	-0.0816244
Arl6ip1	7.08106e-29	0.28154	0.886	0.865	1.43257e-24	chr7	118129625	118118890	2	1717	-0.774451	0.651543	-0.0194021
Asap1	4.68981e-109	0.61753	0.694	0.439	9.48795e-105	chr15	64382919	64086840	2	262	-0.430597	3.93258e-05	-0.195516
Atf6	1.01676e-44	0.275783	0.47	0.293	2.057e-40	chr1	170867771	170704457	2	1088	0.166715	0.949529	0.0264713
Atp1a2	1.4854e-61	-0.44513	0.962	0.98	3.00512e-57	chr1	172298064	172271709	2	1140	-0.25482	0.258416	-0.0514674
Atp1a3	2.86954e-77	0.368235	0.932	0.815	5.80537e-73	chr7	25005937	24978167	2	471	0.267493	0.288996	0.0951449
Atp1b1	2.80916e-218	0.612657	1	0.996	5.68321e-214	chr1	164458355	164437099	2	1034	-0.125233	0.102183	-0.0458593
Atp2b2	2.12004e-70	0.313061	0.996	0.986	4.28905e-66	chr6	114042080	113745668	2	848	-0.455733	0.00461495	-0.429023
Atp6ap2	1.7111e-38	0.279568	0.455	0.296	3.46172e-34	chrX	12587759	12617051	1	111	-0.184655	0.94465	-0.0205408
Atp6v0c	7.38878e-47	0.268101	0.706	0.515	1.49482e-42	chr17	24169429	24163866	2	244	0.428255	0.805835	0.023006
Atp6v1a	4.29397e-44	0.274729	0.779	0.624	8.68713e-40	chr16	44139019	44085404	2	450	0.31533	0.873885	0.0277755
Atp6v1d	1.7704e-21	0.251266	0.55	0.431	3.5817e-17	chr12	78861638	78842982	2	376	0.312199	0.935174	0.00947757
Auts2	5.17242e-47	-0.361032	0.736	0.833	1.04643e-42	chr5	132542343	131437682	2	1069	0.0438671	0.522154	0.0696182
B3galt2	1.48409e-120	0.416969	0.486	0.218	3.00247e-116	chr1	143640697	143649937	1	887	0.17212	0.86151	0.0102307
Basp1	5.60845e-141	0.530559	0.883	0.655	1.13465e-136	chr15	25413764	25363277	2	79	-0.593197	3.87979e-07	-0.237778
Bcas1	3.90672e-18	-0.390537	0.249	0.338	7.90368e-14	chr2	170427845	170346991	2	1903	0.125793	0.345085	0.130569
Bcl11b	2.03668e-21	-0.424666	0.788	0.808	4.1204e-17	chr12	108003414	107910403	2	648	-0.340725	0.0022802	-0.436957
Bcr	8.22044e-13	-0.275711	0.357	0.419	1.66308e-08	chr10	75060896	75184923	1	433	-0.121354	0.320927	-0.0215307
Bsn	6.18777e-54	0.274582	0.585	0.374	1.25185e-49	chr9	108190383	108096022	2	1115	-0.239172	0.262144	-0.0691941
Btg1	1.49844e-22	-0.269714	0.255	0.359	3.03149e-18	chr10	96617001	96622813	1	808	0.258354	0.115067	0.159892
C1ql3	1.30574e-115	0.582646	0.647	0.377	2.64164e-111	chr2	13010864	13001887	2	100	0.107258	0.0554319	0.0469262
Cabp1	7.85647e-63	0.261926	0.42	0.223	1.58944e-58	chr5	115194381	115168691	2	853	-0.30227	0.104798	-0.0792776
Cacna2d1	3.19675e-39	0.290876	0.665	0.496	6.46734e-35	chr5	15934691	16374511	1	66	-0.0172898	0.877531	-0.00705718
Cacna2d2	8.29135e-21	-0.309322	0.33	0.425	1.67742e-16	chr9	107399880	107529343	1	1082	0.338529	9.79271e-08	0.732212
Cacna2d3	1.53812e-17	-0.30326	0.252	0.345	3.11177e-13	chr14	29721864	28904943	2	153	0.348207	6.15492e-05	0.609996
Cacnb4	1.45591e-39	0.263822	0.903	0.821	2.94546e-35	chr2	52676609	52428320	2	544	-0.420334	0.0249744	-0.202712
Cacng2	9.39211e-39	0.250739	0.66	0.482	1.90012e-34	chr15	78119280	77993623	2	419	-0.393781	0.0308498	-0.257488
Cacng4	7.53678e-49	-0.440421	0.31	0.47	1.52477e-44	chr11	107794464	107734780	2	1572	0.0291719	0.826925	0.0150693
Cadps2	1.36208e-67	0.348095	0.324	0.148	2.75562e-63	chr6	23839421	23262773	2	86	-0.311529	0.00269206	-0.378768
Calm1	5.75066e-188	0.394136	1	1	1.16342e-183	chr12	100199435	100209824	1	554	0.40121	0.466329	0.0855062
Calm2	7.57664e-85	0.329773	1	0.995	1.53283e-80	chr17	87446935	87433401	2	1162	-0.189006	0.076088	-0.0440574
Calm3	1.12258e-51	0.310006	0.881	0.743	2.2711e-47	chr7	16924032	16915379	2	268	0.0798877	0.886485	0.00666334
Camk2g	1.18574e-89	0.383221	0.553	0.302	2.39887e-85	chr14	20794088	20734873	2	96	-0.296953	0.120417	-0.0364448
Camkk2	1.20134e-37	0.273654	0.831	0.715	2.43043e-33	chr5	122779410	122731170	2	967	0.167942	0.873459	0.0103734
Car10	1.31406e-73	0.33214	0.463	0.244	2.65847e-69	chr11	93098410	93601751	1	1149	-0.714588	1.04079e-11	-0.775741
Car2	7.92794e-20	-0.503816	0.342	0.428	1.6039e-15	chr3	14886426	14900770	1	43	0.238316	0.249493	0.0696368
Cck	2.6813e-76	0.347635	0.401	0.196	5.42453e-72	chr9	121495694	121489824	2	1295	-0.575537	0.000157461	-0.368216
Ccl27a	2.63046e-51	0.265211	0.332	0.17	5.32169e-47	chr4	41774176	41769467	2	188	-0.564878	0.124796	-0.0614082
Celsr2	3.19302e-41	0.269875	0.794	0.647	6.45979e-37	chr3	108415494	108390848	2	846	-0.360934	0.151808	-0.073694
Chd4	1.03188e-33	-0.32373	0.855	0.911	2.08759e-29	chr6	125096163	125130514	1	1017	-0.250529	0.614075	-0.0111
Chd5	1.23749e-94	0.483075	0.857	0.665	2.50357e-90	chr4	152338651	152390194	1	1377	-0.40906	0.0678377	-0.128719
Chd7	5.33691e-18	-0.29566	0.179	0.266	1.07971e-13	chr4	8690406	8868449	1	28	0.718599	8.32797e-19	1.10341
Chgb	3.49808e-114	0.621757	0.776	0.542	7.07696e-110	chr2	132781278	132795072	1	1463	-0.234414	0.999682	-0.0292775
Chl1	1.28528e-28	0.26215	0.574	0.438	2.60025e-24	chr6	103510876	103750202	1	793	-0.546536	0.0596396	-0.124035
Chn1	9.1017e-41	0.268922	0.814	0.679	1.84137e-36	chr2	73775346	73610660	2	666	-0.109298	0.318063	-0.029743
Cldn11	4.02095e-29	-0.592316	0.317	0.416	8.13477e-25	chr3	31149920	31164326	1	109	0.228389	0.756536	0.116482
Clmn	5.43816e-13	-0.254218	0.418	0.481	1.1002e-08	chr12	104865076	104763114	2	623	-0.0190453	0.820296	-0.0132451
Clstn1	1.15718e-79	0.410747	0.769	0.555	2.34109e-75	chr4	149586468	149648899	1	1336	-0.0097076	0.327128	-0.00161031
Cmip	1.8348e-78	0.416087	0.971	0.93	3.71199e-74	chr8	117257019	117461506	1	1018	-0.13811	0.21444	-0.100464
Cnp	3.84258e-34	-0.601293	0.372	0.476	7.77393e-30	chr11	100574939	100581739	1	1392	0.57338	0.594297	0.0652305
Cplx1	1.30061e-71	0.4538	0.632	0.424	2.63126e-67	chr5	108550027	108518554	2	732	-0.436195	0.0247728	-0.106878
Cpne5	1.00742e-58	-0.643044	0.419	0.599	2.03811e-54	chr17	29237790	29156521	2	430	0.163404	0.187309	0.103622
Creg2	2.31254e-59	0.302708	0.511	0.305	4.6785e-55	chr1	39651182	39618406	2	186	-0.341161	0.261407	-0.0860612
Csmd2	2.2789e-47	0.300488	0.669	0.492	4.61045e-43	chr4	127988044	128567656	1	932	-0.252411	0.0178117	-0.229531
Cst3	1.23795e-35	-0.525425	0.575	0.682	2.50449e-31	chr2	148875512	148871722	2	1555	0.534683	0.902481	0.148555
Cux1	4.26702e-18	-0.269521	0.286	0.378	8.6326e-14	chr5	136567490	136248135	2	1133	1.48742	4.80956e-40	2.02487
Cyfip2	1.65805e-87	0.406229	0.948	0.847	3.35439e-83	chr11	46312859	46193849	2	280	-0.176415	0.483209	-0.0528145
Dclk1	4.60512e-46	0.291623	0.93	0.868	9.31662e-42	chr3	55242526	55539068	1	230	-0.448285	0.000536349	-0.305351
Dgkb	2.09078e-74	-0.728329	0.51	0.683	4.22986e-70	chr12	37880174	38633410	1	180	0.17924	0.202029	0.0834185
Dgkz	4.21878e-48	0.297468	0.525	0.335	8.53501e-44	chr2	91965600	91932822	2	1015	-0.790295	0.055611	-0.104171
Diras2	8.21721e-62	0.288692	0.443	0.246	1.66242e-57	chr13	52530836	52504375	2	431	-0.411273	0.00856732	-0.141322
Dkk3	1.24111e-122	0.443003	0.507	0.233	2.51088e-118	chr7	112159057	112116019	2	1684	-0.361357	0.0262461	-0.127886
Dlgap1	5.90658e-121	0.428219	0.969	0.907	1.19496e-116	chr17	69969368	70821413	1	1047	-0.468963	1.89596e-07	-0.408947
Dmd	1.16744e-44	0.30685	0.602	0.42	2.36186e-40	chrX	82814910	85205050	1	555	-0.371142	0.00856732	-0.14828
Dnajc6	1.55166e-44	0.27581	0.388	0.227	3.13916e-40	chr4	101496648	101642799	1	587	-0.340592	0.0552977	-0.124394
Dnm1	1.30854e-94	0.470334	0.667	0.41	2.64731e-90	chr2	32353329	32308471	2	386	-0.239992	0.189621	-0.0645532
Dock10	2.45072e-39	-0.40383	0.136	0.279	4.95806e-35	chr1	80758553	80501068	2	477	1.06046	2.12798e-19	0.658383
Dpp6	7.61856e-12	-0.273648	0.419	0.484	1.54131e-07	chr5	26817357	27727500	1	152	0.640134	7.40512e-15	1.59716
Dusp3	1.32425e-56	0.302413	0.812	0.645	2.67909e-52	chr11	101984791	101971143	2	1450	-0.00197619	0.906493	-0.000238574
Efhd2	9.34615e-89	0.310896	0.36	0.15	1.89082e-84	chr4	141874920	141858142	2	1227	-0.777739	0.000108629	-0.233565
Efr3a	2.90473e-99	0.451762	0.485	0.238	5.87656e-95	chr15	65787041	65873812	1	264	-1.51236	9.10706e-12	-0.291322
Eif1ax	8.86362e-34	0.272617	0.509	0.352	1.7932e-29	chrX	159372195	159385699	1	983	1.90241	0.578961	0.0430428
Eif4g3	1.19149e-38	0.292546	0.877	0.816	2.4105e-34	chr4	137993456	138207079	1	1142	-0.738301	0.0269764	-0.104298
Elavl4	7.13818e-123	0.415804	0.57	0.276	1.44413e-118	chr4	110351911	110203737	2	676	-1.18544	2.92756e-12	-0.53618
Enc1	7.81251e-93	0.429279	0.797	0.573	1.58055e-88	chr13	97241105	97253040	1	785	-0.34847	0.00353909	-0.140147
Eno2	1.2133e-35	0.262535	0.848	0.735	2.45462e-31	chr6	124769673	124760053	2	996	-0.300056	0.626025	-0.0585959
Ephb6	5.11242e-66	0.279877	0.29	0.126	1.03429e-61	chr6	41605482	41620507	1	255	-0.350568	0.00633364	-0.0895818
Etl4	2.35579e-86	0.352593	0.466	0.233	4.76599e-82	chr2	19909780	20810535	1	144	-0.400063	3.14408e-05	-0.547694
Fam81a	6.98328e-131	0.517492	0.714	0.407	1.41279e-126	chr9	70141557	70089310	2	788	-0.320264	0.109058	-0.122857
Fbxw7	7.69034e-140	0.492638	0.963	0.833	1.55583e-135	chr3	84815577	84979198	1	376	0.406284	2.60609e-06	0.16249
Foxp1	4.47306e-18	-0.360444	0.887	0.892	9.04945e-14	chr6	99520993	98925342	2	779	-0.275166	0.000960089	-0.345574
Frrs1l	3.55864e-51	0.286997	0.851	0.698	7.19948e-47	chr4	56990391	56960136	2	349	-0.18243	0.570861	-0.043404
Fut9	3.53873e-115	0.505584	0.838	0.638	7.15921e-111	chr4	25800003	25609333	2	103	0.458855	0.345085	0.0399898
Gabbr2	5.15111e-127	0.562416	0.787	0.533	1.04212e-122	chr4	46991714	46663898	2	291	-0.720589	4.3541e-16	-0.982894
Gabra1	1.95555e-83	0.397803	0.681	0.43	3.95627e-79	chr11	42182930	42130939	2	252	-0.242501	0.224152	-0.023992
Gabra5	5.19535e-45	0.32476	0.309	0.164	1.05107e-40	chr7	57510059	57407669	2	1033	-0.396351	0.141392	-0.0659695
Gad2	1.84243e-102	-0.668439	0.484	0.711	3.72742e-98	chr2	22622327	22693877	1	151	0.651535	6.67738e-08	0.314727
Garnl3	4.99882e-110	0.516591	0.578	0.319	1.01131e-105	chr2	33131436	32986366	2	419	-0.188852	0.20438	-0.0535226
Gda	9.9113e-75	0.383	0.815	0.623	2.00516e-70	chr19	21472661	21391307	2	415	-0.30186	0.0406273	-0.0713858
Gfra1	7.26715e-13	-0.270369	0.182	0.253	1.47022e-08	chr19	58455398	58235581	2	764	0.246229	0.0528029	0.348739
Gjc3	1.52204e-27	-0.356825	0.159	0.272	3.07923e-23	chr5	137962959	137953809	2	1180	0.355258	0.0251735	0.109251
Glul	2.0381e-20	-0.283964	0.768	0.798	4.12328e-16	chr1	153899929	153909723	1	940	0.004241	0.184081	0.000969272
Gnai1	1.62172e-32	0.323175	0.571	0.425	3.28089e-28	chr5	18360413	18265135	2	72	-0.0743768	0.831318	-0.0118367
Gnal	2.01165e-63	-0.536475	0.489	0.639	4.06977e-59	chr18	67088298	67226792	1	478	-0.237354	0.142779	-0.131263
Gnb4	1.0563e-14	-0.282515	0.301	0.381	2.137e-10	chr3	32616535	32583528	2	118	0.101272	0.738731	0.0224835
Gng2	1.98214e-47	0.254406	0.56	0.367	4.01007e-43	chr14	19977249	19872559	2	72	-1.36854	5.51495e-15	-0.612208
Gng7	7.29519e-101	-0.840297	0.418	0.623	1.47589e-96	chr10	81014925	80948624	2	635	-0.446786	0.190092	-0.0384714
Gpr88	2.27757e-71	-0.593823	0.24	0.437	4.60776e-67	chr3	116253484	116249654	2	882	0.428806	0.00139418	0.316766
Gria3	1.01505e-74	0.409623	0.812	0.639	2.05354e-70	chrX	41400854	41678601	1	261	-0.195369	0.900803	-0.0305408
Grik4	8.31745e-50	0.266757	0.49	0.302	1.6827e-45	chr9	42944371	42520412	2	422	-0.0679872	0.231687	-0.149498
Grm5	2.92344e-34	-0.342009	0.65	0.729	5.91441e-30	chr7	87584168	88135063	1	1263	0.0549188	0.991201	0.014504
Herc3	1.40172e-47	0.314619	0.348	0.192	2.83583e-43	chr6	58831889	58920398	1	469	-0.0696849	0.892351	-0.00981831
Hivep1	1.20375e-84	0.35339	0.416	0.197	2.4353e-80	chr13	42052021	42185026	1	353	-1.22526	2.51427e-14	-0.521559
Hivep2	1.13429e-84	0.366089	0.935	0.802	2.29478e-80	chr10	13966077	14151378	1	61	-0.0347548	0.251365	-0.00653685
Hk1	6.56126e-45	0.278876	0.429	0.261	1.32741e-40	chr10	62379908	62268855	2	365	-0.0561303	0.895418	-0.0170144
Hpca	2.12745e-11	-0.269387	0.481	0.521	4.30403e-07	chr4	129121925	129111570	2	946	-0.546294	0.0148743	-0.20362
Hpcal4	5.02433e-40	0.26451	0.726	0.56	1.01647e-35	chr4	123183504	123194699	1	857	-0.468874	0.131003	-0.213174
Hs3st4	2.17624e-42	0.279536	0.424	0.264	4.40275e-38	chr7	123983181	124398989	1	1792	0.218752	0.155242	0.263059
Hsp90aa1	4.75855e-95	0.324018	0.999	0.995	9.62702e-91	chr12	110696395	110691036	2	741	0.0296068	0.921809	0.00582847
Hspa12a	5.24827e-59	0.2952	0.585	0.367	1.06178e-54	chr19	58943672	58795750	2	773	-0.0921561	0.440384	-0.0829412
Hspa8	6.44433e-41	0.258441	0.95	0.911	1.30375e-36	chr9	40801273	40805199	1	407	0.13521	0.355933	0.055243
Id2	8.8823e-83	0.385179	0.406	0.191	1.79698e-78	chr12	25096092	25093799	2	102	-1.01483	1.06633e-07	-0.625957
Ina	2.08088e-89	0.453026	0.681	0.441	4.20982e-85	chr19	47014698	47024358	1	696	-0.549959	0.404674	-0.114992
Ipcef1	1.50032e-137	0.421349	0.445	0.173	3.03529e-133	chr10	7023185	6886365	2	20	-0.447716	0.0975042	-0.120025
Itpr2	4.13334e-13	-0.300436	0.232	0.308	8.36216e-09	chr6	146502223	146108299	2	1273	0.761518	1.87668e-16	1.56719
Kalrn	4.2249e-46	0.287786	0.869	0.758	8.54739e-42	chr16	34514027	33969073	2	366	-0.369504	0.00315838	-0.406827
Kcnh7	2.5809e-152	0.543185	0.739	0.406	5.22142e-148	chr2	63184287	62702946	2	589	-0.589591	3.95088e-05	-0.196743
Kcnj3	1.80209e-61	0.281743	0.569	0.346	3.6458e-57	chr2	55435970	55598145	1	551	-0.54625	0.000172847	-0.103504
Kcnj9	1.60505e-76	0.32351	0.585	0.337	3.24717e-72	chr1	172329263	172321033	2	1141	-0.232592	0.638355	-0.0474349
Kcnk2	3.18284e-14	-0.256712	0.414	0.474	6.43919e-10	chr1	189402273	189207930	2	1301	0.326991	0.0374046	0.206357
Kcnma1	1.27222e-93	0.48497	0.814	0.606	2.57382e-89	chr14	24014491	23298694	2	113	-0.326433	0.00157073	-0.381037
Kif1a	9.25366e-52	0.309266	0.981	0.947	1.87211e-47	chr1	93101874	93015455	2	619	-0.101229	0.978508	-0.0334531
Kif5b	3.80781e-14	-0.253997	0.851	0.886	7.70358e-10	chr18	6241524	6201005	2	17	0.509455	0.0099444	0.105524
Kif5c	6.54736e-113	0.448182	0.987	0.971	1.3246e-108	chr2	49619314	49774778	1	526	-0.225779	0.0395967	-0.118347
Kifap3	9.59048e-38	0.277086	0.926	0.891	1.94025e-33	chr1	163779583	163917107	1	1021	-0.120317	0.979009	-0.0124756
Ldb2	5.03864e-51	0.269519	0.273	0.128	1.01937e-46	chr5	44799746	44472133	2	339	-0.145262	0.638723	-0.0987593
Limch1	1.78197e-25	-0.316097	0.392	0.506	3.6051e-21	chr5	66745840	67057159	1	424	0.956329	2.64439e-19	1.08531
Lingo1	9.91983e-71	0.301184	0.615	0.37	2.00688e-66	chr9	56685253	56618464	2	611	-0.354959	0.000228512	-0.420927
Lpgat1	3.97512e-118	0.520412	0.897	0.744	8.04207e-114	chr1	191718024	191784255	1	1324	-0.221967	0.309627	-0.0449755
Lsm11	9.45525e-61	0.256503	0.344	0.167	1.91289e-56	chr11	45944935	45928269	2	273	-0.29994	0.173586	-0.058943
Lynx1	1.65784e-69	0.358086	0.499	0.283	3.35398e-65	chr15	74752979	74747856	2	308	-0.135405	0.820376	-0.0336083
Mag	2.95993e-61	-1.01391	0.46	0.616	5.98824e-57	chr7	30914832	30899183	2	683	0.558121	0.00268868	0.220933
Mal	2.01299e-79	-1.5163	0.746	0.862	4.07248e-75	chr2	127656695	127633226	2	1369	-0.0426258	0.630919	-0.0366736
Map1b	2.45622e-179	0.367486	1	1	4.96919e-175	chr13	99516602	99421464	2	806	-0.0671359	0.58802	-0.0351634
Map7d2	9.19642e-47	0.332038	0.908	0.841	1.86053e-42	chrX	159414572	159498757	1	984	0.049678	0.976988	0.00454082
Marcks	3.78372e-24	-0.276576	0.706	0.77	7.65483e-20	chr10	37138926	37133243	2	205	0.225688	0.111913	0.108912
Mbp	3.86076e-65	-1.1341	0.981	0.99	7.8107e-61	chr18	82475123	82585637	1	576	0.013373	0.845532	0.00938558
Mef2c	7.0307e-209	0.636635	0.983	0.872	1.42238e-204	chr13	83504034	83667079	1	710	-0.657279	0.00418076	-0.152908
Meis2	8.74148e-115	-0.751094	0.568	0.765	1.76849e-110	chr2	116067444	115861264	2	1193	0.0417352	0.808893	0.0385059
Miat	2.60943e-64	0.288525	0.467	0.26	5.27913e-60	chr5	112228948	112213228	2	786	-0.362854	0.490622	-0.095498
Mical2	1.9083e-102	0.465701	0.641	0.369	3.86068e-98	chr7	112225836	112355194	1	1685	-0.539123	1.2756e-05	-0.419898
Micu3	1.15177e-31	0.274525	0.46	0.316	2.33015e-27	chr8	40308051	40386304	1	315	-0.054614	0.450202	-0.00588364
Mobp	1.07542e-57	-1.04164	0.87	0.917	2.17569e-53	chr9	120149742	120181484	1	1283	0.0752594	0.899934	0.0367
Mpped1	1.39845e-66	0.258659	0.347	0.163	2.8292e-62	chr15	83780023	83858474	1	580	-0.808932	2.46163e-10	-0.526518
Myo5a	3.62886e-116	0.495001	0.975	0.894	7.34155e-112	chr9	75071206	75223688	1	828	-0.2398	0.371662	-0.0278816
Myo6	3.01709e-15	-0.28083	0.317	0.402	6.10387e-11	chr9	80165034	80311729	1	877	0.208841	0.395004	0.0583838
Napb	2.98067e-153	0.487721	0.983	0.898	6.03019e-149	chr2	148732420	148694657	2	1546	0.0632449	0.957625	0.00495917
Napg	1.71509e-66	0.443039	0.697	0.497	3.46979e-62	chr18	62977916	62999450	1	451	0.144168	0.915518	0.0249592
Nav3	1.05266e-52	0.340711	0.739	0.569	2.12963e-48	chr10	110000219	109683439	2	860	-0.451206	0.0971623	-0.0943816
Ncald	9.86965e-147	0.605477	0.885	0.68	1.99673e-142	chr15	37792428	37366175	2	143	-0.643804	2.01063e-08	-0.518488
Ncam2	1.32122e-53	0.390799	0.508	0.323	2.67295e-49	chr16	81200697	81624290	1	620	0.168678	0.935428	0.0348775
Ndrg3	2.18253e-74	0.378797	0.602	0.366	4.41547e-70	chr2	156992111	156927342	2	1719	-0.180227	0.613474	-0.0175612
Nefh	3.2881e-31	0.296214	0.355	0.223	6.65215e-27	chr11	4948064	4938754	2	48	-0.379442	0.0635433	-0.125606
Nefl	2.02482e-64	0.442212	0.86	0.756	4.09641e-60	chr14	68083884	68087745	1	651	-0.00153265	0.861087	-0.00140448
Nefm	2.84551e-59	0.554828	0.713	0.561	5.75676e-55	chr14	68125004	68119545	2	653	0.158521	0.44658	0.0884346
Nell2	7.37094e-66	0.43513	0.724	0.534	1.49121e-61	chr15	95528559	95075230	2	691	-0.661121	0.000224113	-0.3335
Neurod2	1.27604e-164	0.446921	0.558	0.228	2.58156e-160	chr11	98329645	98325417	2	1281	-0.888665	6.89368e-09	-1.03519
Neurod6	2.05383e-88	0.270211	0.295	0.109	4.15511e-84	chr6	55681263	55677818	2	425	-0.606938	0.00261241	-0.276271
Nfib	7.70518e-111	0.473254	0.844	0.64	1.55884e-106	chr4	82505779	82290173	2	466	-0.794262	3.82823e-08	-0.509069
Nfix	2.09656e-138	0.597653	0.914	0.749	4.24156e-134	chr8	84800338	84704712	2	671	-1.06173	4.8507e-15	-0.805447
Nlk	4.19704e-41	0.268161	0.578	0.405	8.49103e-37	chr11	78697425	78567168	2	956	-0.301172	0.498036	-0.0394898
Nos1ap	6.61786e-196	0.772208	0.819	0.527	1.33886e-191	chr1	170589849	170317496	2	1086	-0.597427	7.52891e-05	-0.232996
Nptn	6.40969e-27	0.267735	0.83	0.76	1.29674e-22	chr9	58582240	58657955	1	663	-0.402692	0.372717	-0.0255061
Nptx1	1.06092e-133	0.460251	0.504	0.22	2.14634e-129	chr11	119547820	119538719	2	1760	-0.855049	3.71794e-09	-0.621664
Nrcam	2.68314e-77	0.430662	0.795	0.621	5.42826e-73	chr12	44328885	44601846	1	197	-0.573406	0.00336441	-0.173065
Nrgn	3.7476e-132	0.501116	0.989	0.913	7.58176e-128	chr9	37552745	37544493	2	296	-0.302049	0.053019	-0.101818
Nrip3	1.59405e-86	0.409576	0.62	0.37	3.22493e-82	chr7	109782025	109758056	2	1662	-0.312174	0.151879	-0.0711899
Nrn1	2.99454e-128	0.514978	0.568	0.275	6.05826e-124	chr13	36734477	36725622	2	321	-0.594379	9.31686e-08	-0.539731
Nrxn1	9.55307e-95	0.356941	0.993	0.969	1.93268e-90	chr17	91092952	90033644	2	1177	-0.733186	1.80512e-05	-0.428979
Nsf	9.3859e-45	0.307169	0.837	0.71	1.89886e-40	chr11	103954056	103821782	2	1514	-0.0448409	0.841243	-0.00621627
Ogfrl1	7.29347e-47	0.322416	0.648	0.467	1.47554e-42	chr1	23383175	23366424	2	93	0.0307762	0.960882	0.0069959
Olfm1	2.22149e-167	0.632581	0.921	0.729	4.4943e-163	chr2	28193093	28230736	1	295	-0.410097	0.000376784	-0.250021
Osbpl1a	3.57179e-103	0.523746	0.869	0.697	7.22609e-99	chr18	12941841	12755312	2	58	-0.00632847	0.293925	-0.0011693
Oxr1	2.57967e-118	0.527474	0.704	0.429	5.21894e-114	chr15	41447482	41861048	1	170	-0.437293	0.0258567	-0.166945
Pacsin1	2.05129e-54	0.33401	0.795	0.63	4.14997e-50	chr17	27655591	27711117	1	392	-0.0452162	0.84448	-0.0119715
Pafah1b1	3.56543e-51	0.309875	0.959	0.92	7.21321e-47	chr11	74724384	74673949	2	849	0.387978	0.769987	0.0203164
Pak1	9.6978e-123	0.666406	0.758	0.524	1.96196e-118	chr7	97788541	97912381	1	1312	-0.277908	0.170934	-0.0458653
Pak7	3.22448e-54	0.290475	0.481	0.288	6.52345e-50	chr2	136387967	136081088	2	1478	-0.37546	0.248903	-0.0723224
Pcdh17	1.42049e-25	-0.261124	0.758	0.833	2.87379e-21	chr14	84443563	84537060	1	769	0.379212	0.169535	0.0494796
Pcdh7	3.65338e-48	0.312615	0.64	0.455	7.39115e-44	chr5	57718081	58133235	1	384	-0.216918	0.57588	-0.0838714
Pcdha2	4.26563e-56	0.34929	0.691	0.501	8.62979e-52	chr18	36939205	37187661	1	213	-0.261685	0.184424	-0.0440206
Pclo	4.58515e-102	0.42634	0.975	0.923	9.27621e-98	chr5	14514918	14863459	1	53	-0.145053	0.230328	-0.0244226
Pcp4l1	2.08796e-49	-0.462424	0.402	0.551	4.22415e-45	chr1	171197035	171173264	2	1099	0.496176	0.0326414	0.203969
Pcsk2	6.46013e-72	0.338341	0.979	0.931	1.30695e-67	chr2	143546133	143816284	1	1499	0.00227943	0.741118	0.000763169
Pde10a	6.9516e-123	-1.26884	0.759	0.86	1.40638e-118	chr17	8526801	8986648	1	53	-0.370076	0.00257017	-0.487455
Pde1a	5.20678e-171	0.652945	0.687	0.36	1.05338e-166	chr2	80129412	79834453	2	714	-0.0236404	1	-0.00864501
Pde1b	1.63765e-25	-0.33965	0.195	0.304	3.31314e-21	chr15	103503034	103530056	1	909	-0.0284884	0.954948	-0.00545097
Penk	3.95676e-58	-0.632142	0.233	0.407	8.00491e-54	chr4	4138815	4133536	2	15	-0.263036	0.0110288	-0.213575
Pex5l	4.30929e-87	0.397863	0.487	0.254	8.71813e-83	chr3	33143191	32947926	2	123	-0.222852	0.0442117	-0.0832736
Pgm2l1	0	0.860705	0.986	0.851	0	chr7	100227607	100278872	1	1351	-0.165503	0.467361	-0.0205022
Phactr1	2.35485e-18	-0.308158	0.936	0.948	4.7641e-14	chr13	42680799	43138526	1	355	-0.176898	0.0220021	-0.163384
Plp1	3.68352e-111	-1.28815	1	1	7.45212e-107	chrX	136822746	136838582	1	831	-0.759522	0.227412	-0.0799655
Ppm1l	6.56569e-88	0.414256	0.757	0.522	1.32831e-83	chr3	69316918	69555404	1	317	-0.542781	8.65789e-05	-0.330165
Ppme1	2.9404e-37	0.27778	0.359	0.216	5.94872e-33	chr7	100371896	100326737	2	1354	-0.424329	0.490622	-0.0219266
Ppp1r16b	3.06981e-19	-0.277913	0.476	0.552	6.21053e-15	chr2	158666630	158766334	1	1752	-0.047311	0.810902	-0.0132001
Ppp1r1b	1.44145e-45	-0.544344	0.248	0.395	2.9162e-41	chr11	98348406	98357796	1	1282	-0.430866	0.105107	-0.164822
Prkcb	2.19968e-89	0.411612	0.937	0.809	4.45017e-85	chr7	122289125	122634402	1	1782	-0.255123	0.38466	-0.126951
Prkce	7.38221e-58	0.308114	0.953	0.866	1.49349e-53	chr17	86167785	86657919	1	1148	-0.386883	0.138399	-0.261482
Psd3	1.00946e-64	0.341288	0.893	0.776	2.04224e-60	chr8	68062286	67689082	2	443	0.572006	0.0133639	0.184416
Ptma	9.28859e-19	-0.364541	0.589	0.654	1.87918e-14	chr1	86526736	86530698	1	525	-0.442953	0.478597	-0.0852877
Ptn	8.99405e-21	-0.330852	0.714	0.785	1.81959e-16	chr6	36811361	36715663	2	194	0.147106	0.698803	0.0203265
Ptpn5	6.63203e-21	-0.298953	0.422	0.505	1.34173e-16	chr7	47133684	47077798	2	985	-0.416519	0.3478	-0.121951
Ptprz1	1.36129e-19	-0.36517	0.33	0.416	2.75402e-15	chr6	22875502	23052916	1	83	0.348595	0.0245857	0.155233
Qk	2.00353e-65	-0.630832	0.667	0.784	4.05334e-61	chr17	10319361	10206471	2	58	0.085555	0.985673	0.0112388
R3hdm1	1.11663e-34	0.265754	0.827	0.718	2.25906e-30	chr1	128103306	128237735	1	737	0.0957979	0.924621	0.00635912
R3hdm2	1.21126e-73	0.425099	0.722	0.509	2.45051e-69	chr10	127380910	127499384	1	1003	-0.122722	0.619582	-0.0171734
Rab3a	1.49499e-44	0.252463	0.566	0.381	3.02452e-40	chr8	70754679	70758686	1	508	-0.253086	0.46302	-0.0318021
Rab6a	9.45441e-68	0.377013	0.783	0.6	1.91272e-63	chr7	100607586	100641268	1	1361	-0.943684	0.160449	-0.0233327
Rab6b	6.97506e-144	0.468899	0.981	0.889	1.41112e-139	chr9	103112074	103185270	1	1019	-0.403628	0.00284249	-0.146823
Rala	5.2997e-30	0.270914	0.528	0.376	1.07218e-25	chr13	17944217	17880575	2	70	-0.473679	0.110628	-0.0609286
Rap1gap2	2.47531e-54	0.26693	0.264	0.119	5.00779e-50	chr11	74610915	74383483	2	846	-0.500867	5.63152e-06	-0.376317
Rap1gds1	1.07142e-67	0.45846	0.602	0.393	2.16759e-63	chr3	139075201	138925897	2	1033	-0.308633	0.0505833	-0.0392817
Rasgrp1	7.66303e-48	0.289869	0.642	0.447	1.55031e-43	chr2	117342877	117279993	2	1201	-0.292338	0.174513	-0.0867081
Rdx	4.10021e-15	-0.315201	0.496	0.554	8.29513e-11	chr9	52047150	52088738	1	559	0.327049	0.772539	0.0231653
Reep1	9.55105e-38	0.275856	0.491	0.323	1.93227e-33	chr6	71707681	71810710	1	523	-0.276495	0.156863	-0.0859182
Rgs9	5.96498e-76	-0.848732	0.255	0.453	1.20678e-71	chr11	109304176	109225355	2	1580	0.1326	0.459105	0.0609448
Rimbp2	4.21366e-40	0.270316	0.413	0.258	8.52466e-36	chr5	128953486	128757788	2	1038	-0.303918	0.0254029	-0.17049
Rims1	5.35768e-60	0.346165	0.826	0.649	1.08391e-55	chr1	22805724	22288422	2	89	0.0611261	0.779052	0.0266877
Rock2	9.86925e-52	0.317371	0.903	0.826	1.99665e-47	chr12	16894978	16988274	1	74	-0.0436139	0.593101	-0.00363881
Rph3a	5.54496e-92	0.498703	0.807	0.621	1.1218e-87	chr5	121010092	120940499	2	930	-0.373939	0.0154249	-0.165835
Rtn1	1.31084e-87	0.387215	0.995	0.979	2.65196e-83	chr12	72409054	72211749	2	324	-0.358527	0.234422	-0.145057
Rtn3	2.02724e-69	0.348915	0.958	0.902	4.10131e-65	chr19	7483291	7425895	2	192	0.413422	0.346787	0.0319184
Ryr2	3.86855e-73	0.423967	0.796	0.608	7.82646e-69	chr13	12106945	11553103	2	37	-0.894026	1.81524e-12	-0.630335
Ryr3	2.32904e-15	-0.36377	0.381	0.446	4.71188e-11	chr2	113217083	112631380	2	1174	0.179434	0.345085	0.167896
Satb1	4.7825e-68	0.318235	0.536	0.314	9.67547e-64	chr17	51833290	51736187	2	917	-0.421798	0.0212644	-0.16482
Scd2	2.02049e-46	-0.441585	0.9	0.924	4.08765e-42	chr19	44293676	44306864	1	638	-0.348786	0.662313	-0.051749
Scn1a	2.36613e-49	0.403759	0.835	0.754	4.78693e-45	chr2	66440837	66270782	2	601	0.153143	0.881434	0.0258592
Scn1b	2.48914e-74	0.266674	0.316	0.134	5.03577e-70	chr7	31126945	31116524	2	696	-0.177116	0.99939	-0.0267756
Scn8a	5.68014e-61	0.300381	0.959	0.885	1.14915e-56	chr15	100869858	101045938	1	810	-0.0832428	0.505775	-0.0481491
Scube1	2.18403e-91	0.348563	0.338	0.135	4.41852e-87	chr15	83725039	83602583	2	579	-0.749068	2.53461e-16	-0.777863
Sdk2	4.86432e-83	0.402892	0.486	0.261	9.84101e-79	chr11	114065951	113780790	2	1614	-0.409303	3.31185e-07	-0.67032
Secisbp2l	2.03904e-14	-0.382515	0.663	0.718	4.12519e-10	chr2	125782870	125736986	2	1336	-0.217999	0.4795	-0.0424001
2022-09-03	1.07938e-66	0.32254	0.919	0.824	2.1837e-62	chr15	82274935	82294442	1	543	0.027053	0.985828	0.00679987
2022-09-07	1.35475e-70	0.336755	0.956	0.895	2.74079e-66	chr9	25252439	25308571	1	217	-0.5132	0.00114947	-0.0650653
2022-09-08	2.64441e-42	0.277028	0.611	0.43	5.34991e-38	chr11	53519736	53548459	1	401	-0.277383	0.170055	-0.0319142
Serpini1	2.50169e-59	0.274757	0.345	0.172	5.06116e-55	chr3	75557533	75642523	1	332	-0.134165	0.721408	-0.0121
Sgtb	5.13382e-83	0.49198	0.708	0.485	1.03862e-78	chr13	104109790	104141452	1	840	-0.396094	0.636749	-0.0167184
Sh3gl2	9.23603e-78	0.376358	0.563	0.323	1.86854e-73	chr4	85205456	85389380	1	478	-0.879009	2.90596e-07	-0.33281
Shank1	7.46272e-53	0.264817	0.473	0.278	1.50978e-48	chr7	44310264	44358353	1	843	-0.553252	0.000639651	-0.32968
Sirt2	1.44965e-16	-0.37374	0.299	0.379	2.9328e-12	chr7	28766752	28788665	1	589	-0.12228	0.343246	-0.00748985
Skp1a	9.54182e-32	0.278581	0.657	0.517	1.93041e-27	chr11	52231995	52246858	1	386	-0.0916858	0.844727	-0.0118856
Slc17a7	2.30986e-251	0.704057	0.756	0.336	4.67308e-247	chr7	45163921	45176139	1	900	-1.06122	3.18146e-09	-0.522061
Slc1a3	5.80674e-23	-0.332148	0.457	0.547	1.17476e-18	chr15	8710807	8634124	2	33	0.213668	0.0926732	0.179365
Slc24a2	1.41375e-186	0.662471	0.969	0.919	2.86015e-182	chr4	87230540	86983124	2	489	-0.157672	0.324762	-0.0986898
Slc39a10	2.60559e-33	0.252804	0.657	0.504	5.27137e-29	chr1	46853509	46807544	2	232	-0.531895	0.691465	-0.0548122
Slc4a10	4.87519e-63	0.34586	0.471	0.264	9.86299e-59	chr2	62046515	62326743	1	583	-0.141732	0.247587	-0.0243409
Slc4a4	1.54217e-52	-0.496842	0.536	0.678	3.11996e-48	chr5	88887260	89239656	1	560	0.0846962	0.730899	0.0718877
Slc6a6	9.70936e-17	-0.261314	0.516	0.576	1.9643e-12	chr6	91684067	91759063	1	746	-0.35118	0.0623772	-0.204368
Slc6a7	6.54898e-79	0.290366	0.341	0.148	1.32492e-74	chr18	61014199	60995380	2	418	-0.268938	0.0899348	-0.137912
Smim13	6.06669e-91	0.448541	0.744	0.519	1.22735e-86	chr13	41249844	41276577	1	348	-0.311112	0.383419	-0.0707491
Smpd3	4.27463e-68	-0.583774	0.733	0.806	8.648e-64	chr8	106337988	106252548	2	907	-0.398778	0.0967618	-0.0981656
Snap25	2.06013e-152	0.560613	0.953	0.817	4.16785e-148	chr2	136713450	136782428	1	1480	-0.158019	0.371698	-0.0338837
Snap91	2.49463e-61	0.371466	0.579	0.363	5.04689e-57	chr9	86880654	86765927	2	903	-0.145771	0.154999	-0.0369367
Sncb	7.4868e-85	0.314461	0.46	0.226	1.51465e-80	chr13	54766440	54758860	2	458	-0.523719	0.0789448	-0.190672
Snrpn	4.8118e-46	0.290578	0.662	0.475	9.73476e-42	chr7	60450177	59982501	2	1043	0.621022	0.0142046	0.115098
Son	7.7342e-27	-0.259093	0.953	0.971	1.56471e-22	chr16	91647824	91679194	1	705	0.288211	0.739452	0.0096898
Sorl1	1.83346e-91	0.5709	0.788	0.615	3.70927e-87	chr9	42124289	41968489	2	417	-0.459609	0.0550075	-0.249008
Sox2ot	3.86644e-32	-0.389732	0.217	0.34	7.8222e-28	chr3	34560381	34680851	1	129	0.64577	4.50017e-11	0.710188
Sox5	1.79808e-89	0.370063	0.487	0.246	3.63769e-85	chr6	144781977	143828425	2	1259	-0.918916	1.35302e-30	-2.63681
Sparc	3.24591e-51	-0.585986	0.542	0.677	6.56679e-47	chr11	55420080	55394159	2	436	0.160844	0.779052	0.084849
Spock3	4.88442e-30	-0.348641	0.182	0.308	9.88166e-26	chr8	62951232	63357098	1	421	0.588654	0.000188985	0.164247
Sptbn2	1.32206e-36	0.266809	0.716	0.563	2.67466e-32	chr19	4711223	4752352	1	58	0.186354	0.848167	0.0367734
Ssx2ip	9.27243e-36	0.274533	0.447	0.292	1.87591e-31	chr3	146404642	146440139	1	1077	-0.403559	0.164426	-0.0558592
St3gal5	7.866e-67	0.38954	0.67	0.455	1.59137e-62	chr6	72097608	72154570	1	529	-0.488878	0.120019	-0.0952143
Stmn1	3.39766e-59	0.335725	0.462	0.264	6.87381e-55	chr4	134468320	134473843	1	1075	-1.05885	0.000704178	-0.192904
Stmn2	1.21064e-142	0.601123	0.915	0.749	2.44925e-138	chr3	8509527	8561604	1	12	-0.139285	0.466936	-0.046047
Strbp	1.36103e-172	0.59234	0.972	0.883	2.75349e-168	chr2	37703348	37483231	2	492	0.342289	0.71454	0.0367917
Stxbp1	4.84568e-65	0.396661	0.752	0.556	9.80329e-61	chr2	32847237	32787607	2	413	-0.607671	0.0306876	-0.0714449
Stxbp5l	2.46356e-44	0.304115	0.543	0.361	4.98402e-40	chr16	37384958	37107307	2	409	-0.143775	0.314358	-0.0254512
Sv2b	1.26874e-140	0.493911	0.574	0.274	2.5668e-136	chr7	75309262	75114894	2	1129	-0.464215	0.013356	-0.213214
Syn2	8.85256e-67	0.368547	0.91	0.807	1.79096e-62	chr6	115134902	115282626	1	856	-0.478607	0.195865	-0.092898
Syndig1l	5.05201e-54	-0.492121	0.198	0.369	1.02207e-49	chr12	84698807	84677278	2	454	0.134555	0.535962	0.0819674
Syngr1	3.40023e-93	0.373648	0.626	0.359	6.879e-89	chr15	80091334	80119501	1	492	0.256113	0.338375	0.0314633
Syp	1.22688e-102	0.428209	0.881	0.678	2.4821e-98	chrX	7638580	7653256	1	34	0.632613	0.827817	0.0409408
Syt1	0	0.702143	1	0.999	0	chr10	109010975	108497650	2	858	0.0530937	0.399776	0.0309714
Syt13	1.10196e-85	0.353266	0.56	0.305	2.22937e-81	chr2	92915101	92956051	1	1031	-0.443134	0.00206886	-0.265598
Syt7	1.33453e-78	0.373736	0.742	0.511	2.69988e-74	chr19	10389090	10453181	1	254	-0.236907	0.0433751	-0.15962
Tcf25	5.42942e-51	0.28863	0.956	0.919	1.09843e-46	chr8	123373711	123404174	1	1114	-0.130122	0.53961	-0.0152062
Thsd7a	5.10865e-41	-0.456688	0.315	0.461	1.03353e-36	chr6	12749253	12311608	2	48	1.04295	3.06068e-17	0.842735
Thy1	2.76186e-45	0.286798	0.748	0.583	5.58753e-41	chr9	44043384	44048579	1	430	-0.124603	0.553695	-0.0904389
Tmod2	4.83402e-39	0.257961	0.973	0.94	9.7797e-35	chr9	75611325	75565621	2	836	0.189964	0.682601	0.0226754
Trf	3.64795e-19	-0.435074	0.238	0.323	7.38018e-15	chr9	103230286	103208876	2	1021	-0.444146	0.126401	-0.102268
Trim37	3.48636e-62	0.370418	0.946	0.888	7.05325e-58	chr11	87127075	87220686	1	1096	-0.730025	0.11141	-0.0467224
Tspan2	9.49164e-26	-0.672311	0.33	0.423	1.92025e-21	chr3	102734770	102772310	1	748	-0.230659	0.997784	-0.0626754
Tspan5	3.36682e-119	0.614609	0.786	0.555	6.81141e-115	chr3	138742208	138904433	1	1032	-0.202614	0.646079	-0.0525143
Ttc9b	6.95446e-43	0.277667	0.289	0.151	1.40696e-38	chr7	27653924	27656207	1	544	-0.0711283	0.954948	-0.0105367
Ttyh1	2.62306e-31	-0.277085	0.794	0.856	5.3067e-27	chr7	4119530	4135407	1	34	0.0379804	0.943526	0.00424686
Ugt8a	1.56832e-20	-0.44353	0.268	0.357	3.17287e-16	chr3	125956653	125865343	2	937	-0.0156232	0.440257	-0.00536137
Unc13c	2.01938e-26	-0.374511	0.213	0.324	4.0854e-22	chr9	73933567	73479422	2	822	0.873949	5.80099e-16	0.837733
Unc80	1.52425e-43	0.293212	0.852	0.742	3.0837e-39	chr1	66468447	66699148	1	363	-0.441986	0.0551138	-0.0770959
Usp46	4.87964e-50	0.389397	0.527	0.347	9.872e-46	chr5	74068411	74000038	2	465	-0.257816	0.0574712	-0.0464471
Vps13a	1.91669e-41	0.290955	0.589	0.412	3.87765e-37	chr19	16780933	16615366	2	394	-0.153018	0.865155	-0.035451
Vsnl1	9.88505e-61	0.281705	0.514	0.304	1.99985e-56	chr12	11436649	11325245	2	54	-0.542867	0.00428216	-0.150592
Wnk1	7.7491e-13	-0.251503	0.463	0.522	1.56772e-08	chr6	120038655	119923969	2	918	-0.322756	0.540112	-0.0158612
Ywhag	9.95266e-79	0.368837	0.885	0.732	2.01352e-74	chr5	135934641	135908379	2	1119	-0.165643	0.815041	-0.0264428
Ywhah	1.99102e-63	0.317769	0.539	0.327	4.02804e-59	chr5	33018816	33027966	1	235	-0.00395866	0.797663	-0.000938907
Zbtb20	1.84201e-228	-1.02477	0.772	0.926	3.72657e-224	chr16	42875893	43727234	1	439	0.917619	5.52353e-25	1.51041
Zeb1	1.03212e-19	-0.272033	0.347	0.437	2.08809e-15	chr18	5591860	5775468	1	15	-0.168426	0.922145	-0.0545407
Zfhx3	9.69299e-44	-0.355631	0.17	0.325	1.96099e-39	chr8	108714644	108961636	1	933	0.459479	8.34281e-12	0.926114
Zmat2	9.32465e-27	0.251983	0.644	0.51	1.88647e-22	chr18	36793923	36799660	1	209	0.0824844	0.554866	0.00256938
Zyg11b	1.4207e-56	0.305235	0.752	0.559	2.87423e-52	chr4	108301090	108227755	2	650	-0.220118	0.857341	-0.0187632

## Sheet: Fig4d_Superficial corticallayer
gene	p_val	avg_log2FC	pct.1	pct.2	p_val_adj	seqnames	start	end	strand	idx	Log2FC	FDR	MeanDiff
A830010M20Rik	1.21192e-39	0.368423	0.613	0.385	2.45183e-35	chr5	107497745	107512556	1	712	0.701313	0.289389	0.0277825
A830036E02Rik	7.87681e-163	0.813565	0.639	0.229	1.59356e-158	chr11	99417243	99423098	1	1323	-0.158026	0.799205	-0.038303
A830082K12Rik	1.03549e-79	0.403254	0.458	0.178	2.09491e-75	chr13	78198017	78236564	1	700	-1.17267	2.81375e-14	-0.382148
Ablim1	3.05408e-24	0.338218	0.635	0.467	6.17871e-20	chr19	57314919	57033264	2	756	-0.840974	4.23259e-13	-0.665972
Abr	4.30426e-27	0.268423	0.613	0.404	8.70796e-23	chr11	76577739	76416732	2	895	-0.570734	0.00417885	-0.231315
Adcy5	1.22237e-51	-0.722746	0.341	0.561	2.47298e-47	chr16	35155636	35304549	1	373	0.326639	0.000816533	0.267486
Add2	5.82157e-18	0.262817	0.692	0.539	1.17776e-13	chr6	86028681	86124409	1	650	-0.214901	0.58924	-0.0843559
Agap1	5.12058e-24	-0.390923	0.545	0.663	1.03594e-19	chr1	89454811	89895282	1	570	0.667884	4.20657e-24	1.36149
AI593442	2.99366e-45	0.393417	0.743	0.5	6.05647e-41	chr9	52679780	52673032	2	562	-0.806517	0.0018758	-0.160289
Ak5	2.91767e-92	0.761232	0.616	0.291	5.90273e-88	chr3	152668140	152462815	2	1102	-0.417431	0.000227634	-0.190622
Akap9	9.32646e-15	-0.349329	0.839	0.897	1.88684e-10	chr5	3928054	4080204	1	12	0.47014	0.0272087	0.0611199
Apba2	6.30034e-43	0.372254	0.622	0.376	1.27462e-38	chr7	64501706	64753878	1	1075	-0.245214	0.405449	-0.0675713
Apoe	7.81659e-25	-0.470515	0.602	0.711	1.58137e-20	chr7	19699188	19696244	2	345	-0.481784	0.49131	-0.0807356
Arhgap20	2.52783e-30	0.34801	0.76	0.583	5.11406e-26	chr9	51765352	51853059	1	554	-0.618128	0.0132694	-0.122783
Arhgap32	3.88601e-106	0.60661	0.955	0.813	7.8618e-102	chr9	32116136	32265511	1	243	-0.138037	0.997008	-0.0307216
Arl6ip1	5.01199e-17	0.333964	0.895	0.866	1.01398e-12	chr7	118129625	118118890	2	1717	-0.0890627	0.831506	-0.00375408
Arpp21	5.28824e-46	0.306078	1	0.98	1.06986e-41	chr9	112234841	112065091	2	1215	0.116033	0.711878	0.0372135
Asap1	1.46836e-27	0.424483	0.64	0.47	2.97064e-23	chr15	64382919	64086840	2	262	-0.769383	4.50611e-06	-0.331376
Asph	1.20476e-27	0.271847	0.485	0.296	2.43736e-23	chr4	9669344	9449085	2	30	-0.248259	0.156435	-0.112876
Atp1a1	5.65844e-132	0.903642	0.875	0.58	1.14476e-127	chr3	101604707	101576219	2	739	-0.117378	0.723304	-0.0575996
Atp1a2	2.20757e-16	-0.320707	0.968	0.977	4.46614e-12	chr1	172298064	172271709	2	1140	-0.942976	0.000282883	-0.178012
Atp2b2	7.08112e-98	0.598927	1	0.987	1.43258e-93	chr6	114042080	113745668	2	848	-0.395409	0.0357693	-0.338813
Atp6v1d	8.51025e-16	0.288907	0.584	0.44	1.72171e-11	chr12	78861638	78842982	2	376	-0.215919	1	-0.00762593
Basp1	2.10813e-23	0.259201	0.839	0.682	4.26497e-19	chr15	25413764	25363277	2	79	-0.460081	0.00134395	-0.167831
BC030499	7.70593e-181	0.534088	0.43	0.09	1.55899e-176	chr11	78290841	78296805	1	939	0.529317	0.816749	0.0127947
Bcas1	6.89647e-19	-0.494455	0.198	0.334	1.39522e-14	chr2	170427845	170346991	2	1903	0.275361	0.000228202	0.276803
Bcl11b	3.44897e-137	-1.12535	0.501	0.831	6.97761e-133	chr12	108003414	107910403	2	648	0.62276	8.85723e-16	1.00882
Bcl7a	2.56982e-26	0.290928	0.584	0.393	5.199e-22	chr5	123344448	123374083	1	979	-0.364488	0.000271133	-0.100067
Brinp1	7.23122e-55	0.483784	0.699	0.432	1.46295e-50	chr4	68954397	68761372	2	439	-0.262516	0.442312	-0.0512154
Brinp2	9.92803e-31	0.281517	0.493	0.296	2.00854e-26	chr1	158356260	158245269	2	972	-0.16293	0.572374	-0.0340327
Brsk2	6.1105e-34	0.338546	0.49	0.287	1.23622e-29	chr7	141949751	142004247	1	2101	-0.197401	0.117377	-0.0645348
Bsn	4.86291e-28	0.283077	0.595	0.394	9.83816e-24	chr9	108190383	108096022	2	1115	-0.39796	0.0779704	-0.110817
C1ql3	9.3928e-114	0.834049	0.747	0.395	1.90026e-109	chr2	13010864	13001887	2	100	-0.945633	1.23147e-05	-0.314443
Cabp1	9.29728e-54	0.355829	0.488	0.237	1.88093e-49	chr5	115194381	115168691	2	853	-0.703046	0.000572156	-0.163297
Cacna1a	4.13177e-32	0.358855	0.819	0.67	8.35899e-28	chr8	84415364	84640249	1	666	-0.508182	2.66328e-08	-0.403346
Cacna1b	1.5475e-40	0.353567	0.713	0.483	3.13074e-36	chr2	24763152	24603887	2	172	-0.422145	0.000386885	-0.24177
Cacna2d1	8.73345e-132	0.811206	0.865	0.496	1.76686e-127	chr5	15934691	16374511	1	66	-0.55958	0.00805769	-0.221181
Cacna2d2	5.59335e-25	-0.450572	0.262	0.421	1.13159e-20	chr9	107399880	107529343	1	1082	0.473157	4.81644e-13	1.07778
Cacnb3	1.56945e-29	0.275758	0.3	0.147	3.17515e-25	chr15	98632328	98644536	1	741	-0.522317	0.0291401	-0.194496
Cacng4	5.12294e-14	-0.347331	0.35	0.45	1.03642e-09	chr11	107794464	107734780	2	1572	0.60007	4.68401e-09	0.358549
Cadm2	2.2776e-24	0.261704	0.948	0.884	4.60782e-20	chr16	67620908	66655421	2	589	0.316734	0.104358	0.101742
Cadm3	9.25531e-40	0.372749	0.745	0.53	1.87244e-35	chr1	173367695	173334254	2	1164	-0.315974	0.247813	-0.0925022
Cadps2	7.20514e-33	0.336942	0.333	0.165	1.45767e-28	chr6	23839421	23262773	2	86	-0.167119	0.0348092	-0.21199
Calb1	5.00856e-67	0.556754	0.48	0.217	1.01328e-62	chr4	15881264	15906709	1	67	-0.325569	0.328863	-0.0614207
Calm1	4.80565e-131	0.460773	1	1	9.72232e-127	chr12	100199435	100209824	1	554	0.331833	0.157458	0.0701199
Calm2	1.30471e-44	0.320728	1	0.995	2.63956e-40	chr17	87446935	87433401	2	1162	-0.599542	0.00203435	-0.131974
Calm3	2.3074e-24	0.295208	0.867	0.758	4.66811e-20	chr7	16924032	16915379	2	268	-0.731932	0.270409	-0.0632479
Camk2a	1.59958e-192	0.710215	1	0.983	3.23611e-188	chr18	60925632	60988152	1	415	-0.278457	0.0671147	-0.125165
Camk2n1	1.16807e-273	1.02452	1	0.995	2.36312e-269	chr4	138455148	138460126	1	1154	-0.507146	0.00013623	-0.300278
Camkk2	5.46991e-61	0.488234	0.9	0.72	1.10662e-56	chr5	122779410	122731170	2	967	0.387431	0.522417	0.0269492
Car10	3.34745e-135	0.658101	0.645	0.251	6.77223e-131	chr11	93098410	93601751	1	1149	-1.10573	1.00295e-27	-1.09238
Car2	8.0846e-17	-0.57713	0.308	0.422	1.6356e-12	chr3	14886426	14900770	1	43	1.16791	7.20131e-10	0.389557
Cck	1.57478e-54	0.412875	0.452	0.212	3.18594e-50	chr9	121495694	121489824	2	1295	-1.07408	9.72688e-11	-0.60886
Cdh12	1.00431e-53	0.297814	0.273	0.095	2.03181e-49	chr15	21111452	21589533	1	76	-0.599394	0.000194175	-0.141937
Cdh13	3.0002e-11	-0.320773	0.367	0.464	6.0697e-07	chr8	118283611	119324927	1	1026	0.581921	7.66547e-13	1.70184
Cdk14	1.93882e-49	0.400912	0.589	0.337	3.92243e-45	chr5	5380251	4803384	2	16	-0.91953	5.82837e-16	-0.679447
Cdk5r1	3.75275e-26	0.257469	0.883	0.74	7.59219e-22	chr11	80477046	80481179	1	987	-1.07199	0.281377	-0.0785976
Cdkl5	4.02271e-25	0.299151	0.446	0.271	8.13835e-21	chrX	160994681	160784308	2	993	-0.141593	0.702276	-0.00953252
Chgb	3.74465e-24	0.292485	0.745	0.568	7.5758e-20	chr2	132781278	132795072	1	1463	0.00358197	0.906079	0.000465246
Chl1	7.53266e-17	0.269392	0.596	0.449	1.52393e-12	chr6	103510876	103750202	1	793	-0.829612	0.00674486	-0.190343
Chn1	2.20335e-23	0.298502	0.825	0.692	4.4576e-19	chr2	73775346	73610660	2	666	-0.241811	0.149752	-0.0572968
Cldn11	5.68706e-25	-0.630587	0.255	0.412	1.15055e-20	chr3	31149920	31164326	1	109	0.0740266	0.819122	0.03823
Clip1	3.14109e-24	0.293709	0.751	0.603	6.35475e-20	chr5	123684361	123577794	2	987	-0.611887	0.157634	-0.0668739
Clstn1	7.15455e-45	0.443901	0.782	0.575	1.44744e-40	chr4	149586468	149648899	1	1336	-0.493979	0.0678888	-0.0717297
Cmip	5.76248e-35	0.34773	0.978	0.934	1.16581e-30	chr8	117257019	117461506	1	1018	-0.221725	0.312503	-0.149218
Cnksr2	4.23052e-82	0.632986	0.925	0.774	8.55877e-78	chrX	158043197	157821573	2	981	0.295135	0.826305	0.0242174
Cnp	5.80753e-23	-0.626248	0.34	0.468	1.17492e-18	chr11	100574939	100581739	1	1392	0.602606	0.466034	0.05975
Cobl	1.4774e-30	0.374486	0.455	0.268	2.98893e-26	chr11	12464960	12236676	2	112	-0.269855	0.0881876	-0.237738
Cpne9	2.70885e-115	0.509233	0.327	0.077	5.48028e-111	chr6	113282307	113305571	1	824	-0.523114	0.0472435	-0.108941
Creg2	1.21882e-38	0.338917	0.548	0.323	2.4658e-34	chr1	39651182	39618406	2	186	-0.655162	0.000375697	-0.153687
Csmd1	9.64058e-37	0.348034	0.621	0.395	1.95039e-32	chr8	17535385	15892545	2	113	-0.149571	0.425631	-0.134287
Csmd2	4.97419e-25	0.287407	0.693	0.508	1.00633e-20	chr4	127988044	128567656	1	932	-0.467976	1.87029e-06	-0.411017
Cst3	8.04961e-34	-0.661035	0.525	0.675	1.62852e-29	chr2	148875512	148871722	2	1555	0.245512	0.978039	0.0694592
Cux1	5.2704e-70	0.686716	0.616	0.34	1.06625e-65	chr5	136567490	136248135	2	1133	-0.142856	0.808707	-0.143598
Cux2	9.79276e-220	0.876791	0.727	0.241	1.98117e-215	chr5	122049851	121860216	2	949	-0.857175	1.69559e-22	-1.18853
Cx3cl1	1.19097e-25	0.290222	0.701	0.518	2.40946e-21	chr8	94772180	94782427	1	784	-0.586367	0.00971051	-0.145325
Cyfip2	4.11914e-46	0.413816	0.957	0.857	8.33344e-42	chr11	46312859	46193849	2	280	-0.0230058	0.497899	-0.00674195
D430041D05Rik	1.58884e-47	0.391234	0.898	0.745	3.21437e-43	chr2	104410334	104143073	2	1085	-0.476228	0.000169243	-0.309535
Dab2ip	4.33851e-19	0.295413	0.536	0.378	8.77724e-15	chr2	35558458	35730994	1	449	-0.316754	0.00647135	-0.253303
Dgkb	3.70729e-22	-0.514785	0.535	0.663	7.50022e-18	chr12	37880174	38633410	1	180	0.363888	0.00839975	0.17364
Dgkd	8.99146e-25	0.292289	0.388	0.226	1.81906e-20	chr1	87853287	87944489	1	548	-0.558688	0.496104	-0.0417744
Dgkz	1.18047e-36	0.351622	0.577	0.35	2.38821e-32	chr2	91965600	91932822	2	1015	-0.869636	0.0127585	-0.106835
Dlgap1	6.87783e-74	0.44185	0.983	0.912	1.39145e-69	chr17	69969368	70821413	1	1047	-0.460429	3.24889e-06	-0.400122
Dmd	6.0631e-23	0.288715	0.618	0.437	1.22663e-18	chrX	82814910	85205050	1	555	-0.727981	0.000130451	-0.249943
Dnajc21	3.08068e-33	0.372796	0.434	0.247	6.23253e-29	chr15	10470516	10446763	2	45	-0.256625	0.898241	-0.018061
Dnm1	2.32687e-30	0.392378	0.641	0.439	4.7075e-26	chr2	32353329	32308471	2	386	-0.570834	0.0759201	-0.127277
Dnm3	5.4345e-14	-0.306466	0.718	0.775	1.09945e-09	chr1	162478034	161982456	2	1004	0.690283	5.9383e-07	0.596831
Dock10	1.99138e-17	-0.370088	0.135	0.264	4.02877e-13	chr1	80758553	80501068	2	477	0.474904	3.99984e-05	0.300746
Dpp10	1.41959e-44	0.338425	0.421	0.206	2.87198e-40	chr1	124045559	123332138	2	723	-0.348366	0.000956547	-0.15513
Drp2	1.51481e-35	0.34003	0.388	0.201	3.06462e-31	chrX	134404780	134456573	1	779	-0.295122	0.626558	-0.016876
Eif4g3	5.37961e-33	0.368755	0.907	0.82	1.08835e-28	chr4	137993456	138207079	1	1142	0.244765	0.956021	0.0324228
Enc1	2.24643e-40	0.404223	0.796	0.596	4.54476e-36	chr13	97241105	97253040	1	785	-0.372017	0.0356748	-0.156882
Epha4	3.3401e-58	0.515084	0.867	0.687	6.75736e-54	chr1	77515088	77367185	2	460	-0.426261	0.0194078	-0.132252
Erc2	5.80218e-24	0.274313	0.82	0.691	1.17384e-19	chr14	27622442	28478537	1	151	-0.444609	6.66062e-05	-0.522275
Exph5	7.06297e-90	0.351436	0.305	0.082	1.42891e-85	chr9	53301670	53381158	1	565	-0.69011	9.92561e-07	-0.217045
Faah	3.66138e-60	0.408839	0.522	0.256	7.40734e-56	chr4	116017902	115967145	2	721	-0.256837	0.0125334	-0.25335
Fam126b	1.34791e-20	0.254706	0.817	0.674	2.72695e-16	chr1	58586333	58522806	2	295	-0.0667019	0.463458	-0.0022297
Fam19a1	6.30965e-109	0.512731	0.425	0.132	1.2765e-104	chr6	96113154	96657198	1	768	-1.1907	3.67344e-33	-1.32418
Fam81a	4.24463e-53	0.464575	0.704	0.439	8.58732e-49	chr9	70141557	70089310	2	788	-0.356153	0.169947	-0.11863
Fbxo34	2.21141e-58	0.397643	0.458	0.209	4.47391e-54	chr14	47472561	47531962	1	313	0.167622	0.614376	0.0323638
Fbxw7	1.59422e-128	0.687181	0.981	0.845	3.22526e-124	chr3	84815577	84979198	1	376	0.14646	0.217284	0.059433
Fgfr1op2	6.54161e-34	0.390137	0.513	0.309	1.32343e-29	chr6	146577911	146599198	1	1275	0.29335	0.483645	0.00835568
Flrt2	2.48638e-34	0.294267	0.51	0.302	5.03019e-30	chr12	95692226	95785215	1	533	-0.053422	0.828054	-0.0108395
Foxp2	8.87201e-31	-0.409029	0.121	0.311	1.7949e-26	chr6	14901349	15441977	1	58	0.672743	9.54085e-20	0.742197
Frrs1l	3.08443e-64	0.487501	0.89	0.71	6.2401e-60	chr4	56990391	56960136	2	349	0.238184	0.774102	0.0599288
Fstl4	2.56405e-37	0.281764	0.461	0.248	5.18734e-33	chr11	52764706	53187347	1	390	-0.72994	6.4752e-18	-1.25539
Gabbr2	1.75906e-72	0.613442	0.821	0.556	3.55875e-68	chr4	46991714	46663898	2	291	-0.859303	2.17711e-16	-1.04844
Gabra1	8.85127e-55	0.445439	0.728	0.451	1.7907e-50	chr11	42182930	42130939	2	252	-0.344082	0.0342796	-0.0285772
Gabrg2	1.23022e-30	0.314482	0.57	0.363	2.48886e-26	chr11	42000714	41910190	2	251	-0.0353052	0.627942	-0.00255279
Gad2	2.46235e-66	-0.794122	0.45	0.691	4.98159e-62	chr2	22622327	22693877	1	151	0.573726	2.148e-05	0.278246
Gap43	2.17408e-13	-0.283256	0.793	0.844	4.39838e-09	chr16	42340651	42248552	2	436	-0.461087	0.897099	-0.0867785
Gas7	3.46206e-19	0.25538	0.765	0.615	7.00409e-15	chr11	67532998	67688992	1	626	-0.13489	0.181401	-0.0708763
Gda	1.83406e-30	0.356741	0.808	0.643	3.71049e-26	chr19	21472661	21391307	2	415	-0.44714	0.0231761	-0.103705
Glul	5.36866e-17	-0.325686	0.728	0.798	1.08613e-12	chr1	153899929	153909723	1	940	-0.142552	0.910495	-0.0327827
Gnal	1.1214e-41	-0.605862	0.443	0.628	2.2687e-37	chr18	67088298	67226792	1	478	-0.248953	0.0582769	-0.139663
Gng7	3.4273e-66	-0.919774	0.35	0.608	6.93376e-62	chr10	81014925	80948624	2	635	-0.363478	0.433716	-0.0279838
Gpr22	6.31501e-31	0.272961	0.378	0.203	1.27759e-26	chr12	31713926	31706867	2	145	-1.12747	0.0602761	-0.0482906
Gpr26	2.20494e-96	0.50301	0.692	0.329	4.46082e-92	chr7	131966460	131985633	1	1946	-0.631624	1.05103e-09	-0.408807
Gpr88	8.42484e-14	-0.422118	0.322	0.41	1.70443e-09	chr3	116253484	116249654	2	882	-0.470118	0.0803012	-0.297445
Gria1	7.06813e-28	-0.437759	0.874	0.93	1.42995e-23	chr11	57011618	57330244	1	443	-0.261995	0.218964	-0.166795
Gria3	9.59074e-18	0.263043	0.782	0.659	1.9403e-13	chrX	41400854	41678601	1	261	-0.0113321	0.618732	-0.00191268
Grin1	1.5907e-24	0.278487	0.87	0.767	3.21814e-20	chr2	25319187	25291177	2	201	-0.338377	0.0433936	-0.118573
Grin2a	2.63748e-55	0.419351	0.659	0.387	5.33588e-51	chr16	9992533	9577710	2	59	-0.502477	5.76331e-06	-0.374404
Grin2b	7.59793e-117	0.530446	1	0.996	1.53714e-112	chr6	136173511	135729795	2	1196	-0.431634	0.00341533	-0.306161
Hecw1	7.40443e-49	0.357737	0.539	0.292	1.49799e-44	chr13	14523226	14226438	2	57	-0.328014	0.0696047	-0.0637784
Herc3	1.22279e-26	0.319705	0.369	0.206	2.47383e-22	chr6	58831889	58920398	1	469	-0.137163	0.68341	-0.0160345
Hivep2	1.42889e-47	0.398838	0.941	0.815	2.89078e-43	chr10	13966077	14151378	1	61	-0.161747	0.501657	-0.03362
Hlf	3.28131e-37	0.359258	0.679	0.457	6.63841e-33	chr11	90390917	90336535	2	1143	-0.326183	0.0546131	-0.141106
Hspa12a	9.30024e-34	0.313613	0.607	0.387	1.88153e-29	chr19	58943672	58795750	2	773	-0.431462	8.62955e-05	-0.358968
Ildr2	4.37171e-95	0.603705	0.87	0.613	8.84441e-91	chr1	166254139	166316832	1	1054	-0.782913	4.3412e-06	-0.294155
Ing2	1.77433e-32	0.250286	0.39	0.203	3.58966e-28	chr8	47675159	47667178	2	373	-0.125574	0.981819	-0.0296585
Kalrn	4.23896e-54	0.44648	0.93	0.764	8.57583e-50	chr16	34514027	33969073	2	366	-0.760566	3.43766e-08	-0.756126
Kcnb1	2.61537e-38	0.355175	0.806	0.617	5.29115e-34	chr2	167190104	167095969	2	1873	-0.669622	0.000157929	-0.259569
Kcnc3	5.63094e-30	0.319258	0.644	0.445	1.13919e-25	chr7	44590886	44604751	1	859	-0.153443	0.604395	-0.0481647
Kcnh1	1.01887e-52	0.433596	0.72	0.457	2.06128e-48	chr1	192190777	192510159	1	1333	-0.58405	8.30249e-07	-0.407193
Kcnh5	4.30514e-109	0.452614	0.351	0.092	8.70972e-105	chr12	75177332	74897217	2	345	-0.780085	1.62279e-07	-0.323275
Kcnh7	3.99823e-129	0.788468	0.811	0.433	8.08881e-125	chr2	63184287	62702946	2	589	-0.749769	1.23452e-05	-0.234646
Kcnip4	1.15444e-36	0.309433	0.35	0.169	2.33554e-32	chr5	49524904	48389503	2	356	-0.10844	0.472223	-0.0985549
Kcnj3	2.83789e-39	0.319924	0.605	0.366	5.74133e-35	chr2	55435970	55598145	1	551	-0.932493	1.0014e-06	-0.149447
Kcnj6	8.6284e-44	0.295252	0.365	0.166	1.74561e-39	chr16	94997696	94748683	2	741	-1.40521	7.78627e-35	-1.73225
Kcnj9	8.08931e-118	0.61839	0.731	0.349	1.63655e-113	chr1	172329263	172321033	2	1141	-0.195279	0.513257	-0.0337399
Kcnk2	5.37703e-22	-0.39852	0.335	0.474	1.08783e-17	chr1	189402273	189207930	2	1301	0.120119	0.22895	0.0755749
Kcnma1	2.4925e-30	0.383935	0.771	0.631	5.04257e-26	chr14	24014491	23298694	2	113	-0.544999	8.38146e-07	-0.608301
Kcnq3	1.56576e-24	0.298388	0.777	0.617	3.16769e-20	chr15	66286224	65994915	2	267	-0.51663	0.000205914	-0.173957
Kcnv1	4.60881e-45	0.255506	0.352	0.154	9.32409e-41	chr15	45114934	45106284	2	186	-0.460558	0.0246195	-0.071496
Kif5b	3.34574e-14	-0.325298	0.852	0.882	6.76877e-10	chr18	6241524	6201005	2	17	0.641565	3.47468e-07	0.145362
Kitl	1.22738e-26	0.256503	0.383	0.215	2.48311e-22	chr10	100015824	100100412	1	827	-0.160876	0.430866	-0.0667663
Klhl23	8.69095e-39	0.279138	0.395	0.197	1.75827e-34	chr2	69822370	69836651	1	626	-0.40033	0.725763	-0.0363822
Lamp5	2.4847e-83	0.450629	0.427	0.158	5.02681e-79	chr2	136057927	136069917	1	1477	-0.50489	0.00255335	-0.110878
Lin7a	3.54619e-34	0.365714	0.603	0.387	7.1743e-30	chr10	107271831	107425143	1	850	-0.167423	0.525313	-0.0284797
Lingo1	6.00702e-118	0.607687	0.766	0.381	1.21528e-113	chr9	56685253	56618464	2	611	-0.772585	1.87072e-14	-0.784273
Lingo2	1.60647e-38	0.257955	0.365	0.174	3.25005e-34	chr4	36951744	35706647	2	141	-0.843513	1.37203e-08	-0.607664
Lmo4	3.94158e-38	0.435714	0.844	0.743	7.97422e-34	chr3	144205255	144188530	2	1052	-0.0558646	0.931899	-0.0329654
Lmtk2	9.28712e-46	0.303059	0.453	0.224	1.87888e-41	chr5	144100436	144188204	1	1285	-0.32149	0.522074	-0.0742092
Lrfn5	6.86992e-32	0.285807	0.503	0.303	1.38985e-27	chr12	61523167	61857928	1	265	-0.282516	0.190363	-0.0387418
Lrrc4	6.93838e-46	0.325344	0.436	0.213	1.4037e-41	chr6	28831747	28828126	2	112	0.380721	0.00854976	0.142846
Lrrc4c	1.20897e-40	0.316274	0.524	0.296	2.44587e-36	chr2	96318169	97631664	1	1054	-0.13874	0.979087	-0.0619494
Mag	7.02631e-49	-1.12493	0.391	0.606	1.42149e-44	chr7	30914832	30899183	2	683	0.327453	0.0807872	0.158437
Magi1	2.73965e-26	0.255285	0.506	0.314	5.54258e-22	chr6	94283917	93675453	2	758	0.0661177	0.769326	0.086742
Mal	5.49989e-100	-1.82767	0.646	0.859	1.11268e-95	chr2	127656695	127633226	2	1369	-0.0658152	0.55472	-0.0589815
Map9	1.7315e-58	0.568115	0.84	0.643	3.503e-54	chr3	82358044	82395268	1	356	-0.44701	0.0440356	-0.0652114
Mapk10	6.62445e-19	0.253232	0.923	0.864	1.34019e-14	chr5	103211334	102908547	2	668	-0.32786	0.050016	-0.0859716
2022-03-01	3.19958e-22	0.255726	0.365	0.217	6.47308e-18	chr8	65618040	66471637	1	434	-0.670115	5.83481e-07	-0.305094
Mat2b	5.28421e-30	0.344942	0.428	0.248	1.06905e-25	chr11	40695203	40679314	2	247	0.214219	0.623013	0.0286463
Mbp	2.31528e-147	-1.57636	0.958	0.991	4.68405e-143	chr18	82475123	82585637	1	576	-0.140441	0.596152	-0.0922094
Med13l	4.9202e-21	0.257988	0.715	0.552	9.95406e-17	chr5	118560719	118765438	1	897	-0.151487	0.0825419	-0.105248
Mef2c	0	1.32653	0.999	0.882	0	chr13	83504034	83667079	1	710	-0.263928	0.214572	-0.061622
Megf9	5.57276e-46	0.365705	0.586	0.341	1.12742e-41	chr4	70534928	70431927	2	441	0.0312644	0.743442	0.00420924
Meis2	1.06256e-29	-0.576643	0.626	0.74	2.14967e-25	chr2	116067444	115861264	2	1193	0.0413832	0.709371	0.0366662
Miat	1.51551e-44	0.342385	0.512	0.277	3.06602e-40	chr5	112228948	112213228	2	786	-0.45053	0.305946	-0.127045
Mical2	1.25956e-52	0.461425	0.66	0.395	2.54822e-48	chr7	112225836	112355194	1	1685	-0.517834	0.000845977	-0.338039
Mobp	3.32582e-102	-1.43173	0.775	0.92	6.72846e-98	chr9	120149742	120181484	1	1283	-0.247156	0.0189006	-0.114313
Mras	2.44457e-36	0.472725	0.591	0.374	4.94562e-32	chr9	99436926	99385420	2	992	-0.322425	0.181401	-0.0616869
Myh10	1.8721e-23	0.303523	0.88	0.786	3.78745e-19	chr11	68691915	68816624	1	640	-0.695746	7.74818e-05	-0.1276
Nav3	8.48913e-34	0.36331	0.775	0.584	1.71744e-29	chr10	110000219	109683439	2	860	-0.158877	0.428325	-0.0290203
Ndrg3	5.96759e-26	0.325881	0.585	0.391	1.2073e-21	chr2	156992111	156927342	2	1719	-0.310319	0.232236	-0.0290183
Negr1	1.50432e-27	0.32121	0.881	0.778	3.0434e-23	chr3	156561794	157316464	1	1128	0.0505689	0.425678	0.0300244
Nell2	3.74182e-70	0.699568	0.798	0.547	7.57007e-66	chr15	95528559	95075230	2	691	-0.652941	0.000130451	-0.320939
Neurod2	4.63408e-57	0.360474	0.536	0.263	9.37521e-53	chr11	98329645	98325417	2	1281	-0.917756	1.06341e-11	-0.916345
Nfix	1.70865e-107	0.821768	0.922	0.765	3.45677e-103	chr8	84800338	84704712	2	671	-1.12995	3.49108e-15	-0.69959
Nlk	1.7775e-54	0.458178	0.679	0.414	3.59605e-50	chr11	78697425	78567168	2	956	-0.30324	0.179198	-0.0347379
Nptxr	4.87914e-163	0.720139	0.723	0.287	9.87099e-159	chr15	79804709	79786351	2	481	-0.784007	0.00211636	-0.192567
Nr2f1	1.25723e-107	0.528006	0.544	0.205	2.5435e-103	chr13	78198982	78188973	2	699	-1.13175	2.3337e-17	-0.629693
Nrcam	1.41554e-31	0.357862	0.812	0.637	2.86377e-27	chr12	44328885	44601846	1	197	-0.399037	0.0693209	-0.11749
Nrgn	6.81226e-169	0.895796	0.994	0.921	1.37819e-164	chr9	37552745	37544493	2	296	-0.511991	0.00759869	-0.17064
Nrn1	1.04673e-151	0.798021	0.714	0.292	2.11763e-147	chr13	36734477	36725622	2	321	-0.95918	8.88052e-15	-0.825671
Nrsn1	7.58949e-29	0.366171	0.774	0.615	1.53543e-24	chr13	25269996	25252039	2	231	0.12179	0.338586	0.0190855
Nrxn1	2.32561e-161	0.712424	0.997	0.971	4.70495e-157	chr17	91092952	90033644	2	1177	-0.462672	0.0147072	-0.266655
Nrxn2	3.75528e-45	0.359031	0.985	0.907	7.59731e-41	chr19	6418738	6544169	1	159	-0.116854	0.493912	-0.0807969
Nyap2	9.21225e-38	0.281597	0.402	0.204	1.86373e-33	chr1	81076950	81341764	1	478	-0.241972	0.496189	-0.0542928
Ociad2	3.2406e-30	0.306576	0.457	0.27	6.55607e-26	chr5	73338947	73322198	2	459	-0.536606	0.042753	-0.126146
Olfm1	7.78791e-134	0.861961	0.96	0.745	1.57557e-129	chr2	28193093	28230736	1	295	-0.750704	2.45192e-13	-0.441297
Osbp2	3.51407e-29	0.258343	0.413	0.231	7.10931e-25	chr11	3863903	3703731	2	17	-0.276528	0.194518	-0.164569
Osbpl1a	2.05501e-95	0.749208	0.913	0.711	4.15749e-91	chr18	12941841	12755312	2	58	-0.474478	0.0502927	-0.0768699
Oxr1	7.14734e-27	0.267808	0.672	0.459	1.44598e-22	chr15	41447482	41861048	1	170	-0.738347	1.7845e-05	-0.245937
Pacsin1	5.65705e-34	0.356029	0.811	0.645	1.14448e-29	chr17	27655591	27711117	1	392	-0.385337	0.043639	-0.0999677
Pak6	1.94951e-24	0.277073	0.424	0.258	3.94405e-20	chr2	118663577	118698020	1	1213	-0.179286	0.377289	-0.0819188
Pak7	5.21587e-39	0.37194	0.521	0.304	1.05522e-34	chr2	136387967	136081088	2	1478	-0.230998	0.189404	-0.0432196
Pam	2.95467e-51	0.675982	0.581	0.345	5.9776e-47	chr1	98095632	97821094	2	659	-0.485722	0.0014144	-0.132506
Pcdh17	2.51613e-42	-0.456953	0.692	0.831	5.09039e-38	chr14	84443563	84537060	1	769	0.368386	0.39117	0.0502845
Pcdha2	1.59657e-17	0.259481	0.672	0.522	3.23003e-13	chr18	36939205	37187661	1	213	-0.745317	0.00552131	-0.126405
Pcp4	2.60367e-43	-0.561097	0.246	0.481	5.26748e-39	chr16	96467606	96525789	1	756	1.0441	1.33344e-17	0.694175
Pcp4l1	2.25732e-31	-0.528141	0.378	0.538	4.56678e-27	chr1	171197035	171173264	2	1099	0.290544	0.173833	0.125309
Pcsk2	8.70567e-77	0.482267	0.991	0.934	1.76124e-72	chr2	143546133	143816284	1	1499	-0.501013	0.0106376	-0.151598
Pde10a	3.45057e-66	-1.26779	0.739	0.852	6.98086e-62	chr17	8526801	8986648	1	53	-0.353898	6.98438e-05	-0.473255
Pde1b	1.18449e-15	-0.36301	0.175	0.294	2.39634e-11	chr15	103503034	103530056	1	909	-0.0735881	0.552647	-0.0123436
Penk	8.69521e-31	-0.615918	0.211	0.391	1.75913e-26	chr4	4138815	4133536	2	15	-0.381717	0.0875752	-0.286051
Pgm2l1	1.7122e-59	0.434375	0.958	0.867	3.46395e-55	chr7	100227607	100278872	1	1351	-0.375932	0.0342271	-0.0492765
Pik3r1	3.3445e-25	0.28007	0.686	0.508	6.76625e-21	chr13	101768217	101680761	2	832	-0.133945	0.433514	-0.0354736
Pip5k1c	1.62368e-35	0.353585	0.507	0.298	3.28487e-31	chr10	81292963	81319974	1	658	-0.200794	0.550544	-0.0288414
Pitpnm2	4.98648e-31	0.310644	0.688	0.487	1.00882e-26	chr5	124249760	124118689	2	1001	-0.859401	2.79517e-05	-0.209179
Plcxd2	2.66903e-44	0.350009	0.433	0.215	5.39972e-40	chr16	46010413	45959261	2	478	0.00953405	0.979087	0.00184756
Plk2	8.55486e-23	0.250313	0.521	0.342	1.73073e-18	chr13	110395044	110400844	1	870	-0.266021	0.272064	-0.0591768
Plp1	1.70938e-157	-1.59519	1	1	3.45826e-153	chrX	136822746	136838582	1	831	-0.423733	0.221172	-0.04
Plxnd1	4.91611e-43	0.26799	0.328	0.141	9.94578e-39	chr6	115995005	115954811	2	873	-0.607689	0.000112583	-0.208791
Pou3f2	2.85937e-43	0.310296	0.485	0.258	5.7848e-39	chr4	22488366	22482095	2	95	-0.846713	0.000126898	-0.401543
Ppfia2	2.11542e-39	0.405388	0.668	0.448	4.2797e-35	chr10	106470310	106933468	1	847	-0.191637	0.475391	-0.0332094
Ppm1l	3.78253e-40	0.377194	0.77	0.545	7.65243e-36	chr3	69316918	69555404	1	317	-0.710136	1.47805e-08	-0.425697
Ppp1r1b	1.8867e-22	-0.519485	0.238	0.381	3.81698e-18	chr11	98348406	98357796	1	1282	-0.664957	8.96045e-05	-0.233994
Prkar1b	1.85798e-37	0.391929	0.557	0.342	3.75888e-33	chr5	139150001	139017304	2	1211	-0.647826	1.35216e-05	-0.324909
Prkca	2.41237e-45	0.424848	0.641	0.404	4.88047e-41	chr11	108343888	107933387	2	1574	-0.410548	0.00366665	-0.270309
Ptprd	2.98385e-57	0.415734	0.98	0.898	6.03663e-53	chr4	78211895	75941237	2	460	-0.426538	0.00293399	-0.515104
Ptprj	2.46319e-42	0.330315	0.469	0.245	4.98328e-38	chr2	90580647	90429756	2	981	-0.671373	0.000109344	-0.203964
Qk	1.78152e-44	-0.697197	0.623	0.776	3.60418e-40	chr17	10319361	10206471	2	58	0.478448	0.000804173	0.0796911
R3hdm1	3.31953e-83	0.698715	0.903	0.723	6.71575e-79	chr1	128103306	128237735	1	737	0.146491	0.937999	0.0099167
R3hdm2	1.79854e-27	0.365091	0.702	0.533	3.63863e-23	chr10	127380910	127499384	1	1003	-0.231763	0.621406	-0.0257765
Rab11fip4	8.41808e-19	0.265782	0.457	0.311	1.70306e-14	chr11	79591212	79694012	1	970	-0.53615	0.00153508	-0.24125
Rabgap1l	1.70485e-22	0.271025	0.553	0.382	3.44908e-18	chr1	160792938	160219174	2	984	-0.411623	0.00922476	-0.116736
Rapgef5	5.179e-40	0.422977	0.506	0.287	1.04776e-35	chr12	117516479	117756978	1	823	-0.25627	0.0011209	-0.179831
Rasal2	5.85902e-43	0.400731	0.642	0.4	1.18534e-38	chr1	157412595	157135183	2	968	-0.405774	0.0287302	-0.046624
Rasgrf2	1.40855e-102	0.545228	0.494	0.182	2.84963e-98	chr13	92131494	91880407	2	734	-0.887169	6.97229e-12	-0.340208
Rbfox3	1.07526e-60	0.49787	0.98	0.945	2.17536e-56	chr11	118911597	118489760	2	1744	-0.706741	1.06409e-13	-1.50262
Rgs4	4.30498e-62	0.477261	0.771	0.516	8.7094e-58	chr1	169747642	169741477	2	1075	-0.175728	0.488246	-0.0361221
Rgs7	1.63767e-40	0.330023	0.263	0.105	3.31318e-36	chr1	175492545	175059076	2	1195	-0.499286	0.10386	-0.160173
Rgs9	1.1866e-44	-0.869594	0.212	0.436	2.40062e-40	chr11	109304176	109225355	2	1580	0.537725	4.48682e-05	0.312256
Rimbp2	5.8855e-22	0.251034	0.432	0.272	1.1907e-17	chr5	128953486	128757788	2	1038	-0.526791	0.000841311	-0.282768
Rims1	1.01355e-18	0.296753	0.789	0.67	2.05051e-14	chr1	22805724	22288422	2	89	-0.457016	0.000686165	-0.183917
Rora	6.12286e-38	0.361846	0.635	0.407	1.23872e-33	chr9	68653786	69388246	1	777	-0.307063	0.0117024	-0.780092
Rorb	6.18529e-81	0.846276	0.522	0.253	1.25135e-76	chr19	19111196	18930609	2	405	-0.460588	0.00160752	-0.207886
Rtn1	4.75696e-46	0.377465	0.997	0.98	9.62381e-42	chr12	72409054	72211749	2	324	-0.411829	0.0299065	-0.151604
Ryr2	3.36696e-47	0.46764	0.828	0.625	6.8117e-43	chr13	12106945	11553103	2	37	-0.992507	1.6209e-16	-0.608252
Ryr3	1.68655e-27	-0.573389	0.282	0.448	3.41207e-23	chr2	113217083	112631380	2	1174	0.558251	8.95109e-07	0.592959
S100b	4.52239e-14	-0.435218	0.39	0.487	9.14926e-10	chr10	76253836	76261319	1	465	0.959765	0.000172465	0.19264
Sbno1	5.1677e-17	0.262173	0.765	0.653	1.04548e-12	chr5	124425914	124368702	2	1006	0.268108	0.900962	0.00997354
Scd2	5.89774e-51	-0.595747	0.853	0.925	1.19317e-46	chr19	44293676	44306864	1	638	-0.279217	0.148914	-0.0427012
Schip1	6.48496e-35	0.385875	0.452	0.255	1.31197e-30	chr3	68064802	68626482	1	306	-0.477112	7.26534e-06	-0.552703
Scn1a	4.52264e-36	0.446163	0.876	0.759	9.14975e-32	chr2	66440837	66270782	2	601	-0.213238	0.38765	-0.0326912
Scn8a	2.01504e-33	0.306513	0.964	0.892	4.07663e-29	chr15	100869858	101045938	1	810	-0.412492	0.000572799	-0.225866
Scube1	8.83229e-60	0.339919	0.382	0.152	1.78686e-55	chr15	83725039	83602583	2	579	-0.591942	5.91481e-11	-0.63352
Sel1l3	1.11533e-34	0.259591	0.313	0.146	2.25643e-30	chr5	53213927	53107083	2	376	-1.02394	1.18962e-12	-0.488445
Sestd1	1.48114e-35	0.329604	0.33	0.157	2.9965e-31	chr2	77280592	77180340	2	702	-0.120586	0.679172	-0.0204208
Sez6l	1.82435e-33	0.277842	0.516	0.301	3.69083e-29	chr5	112577198	112419151	2	795	-1.08643	1.29816e-18	-0.872218
Sgtb	2.01385e-15	0.257177	0.655	0.512	4.07422e-11	chr13	104109790	104141452	1	840	0.609022	0.573787	0.0267459
Shank1	6.69294e-31	0.275243	0.502	0.295	1.35405e-26	chr7	44310264	44358353	1	843	-0.966366	7.42591e-12	-0.490691
Shank2	1.97913e-35	0.286803	0.52	0.305	4.00397e-31	chr7	144175520	144422675	1	2156	-0.775318	4.84324e-11	-0.590262
Sidt1	2.23078e-70	0.339504	0.336	0.114	4.51309e-66	chr16	44332838	44240180	2	453	-1.38451	1.35618e-16	-0.371762
Slc12a5	6.27094e-31	0.269935	0.598	0.379	1.26867e-26	chr2	164960846	164999731	1	1845	-0.268549	0.0982092	-0.0974473
Slc17a7	3.33683e-76	0.473328	0.719	0.382	6.75074e-72	chr7	45163921	45176139	1	900	-0.96036	8.84782e-09	-0.491958
Slc30a3	2.42351e-112	0.432516	0.391	0.109	4.903e-108	chr5	31093527	31086106	2	203	-1.16407	1.25467e-12	-0.731116
Slc39a10	3.54853e-76	0.616727	0.783	0.508	7.17904e-72	chr1	46853509	46807544	2	232	-0.594687	0.00959121	-0.0572907
Slc4a4	3.19169e-12	-0.349549	0.584	0.659	6.4571e-08	chr5	88887260	89239656	1	560	-0.135547	0.931324	-0.103093
Slc8a2	1.37954e-27	0.308271	0.457	0.278	2.79094e-23	chr7	16130300	16160511	1	243	-0.69322	0.0144263	-0.115722
Smarca2	6.07891e-46	0.508324	0.831	0.67	1.22982e-41	chr19	26605160	26778321	1	444	-0.147016	0.421422	-0.0366585
Smpd3	1.54537e-27	-0.521351	0.729	0.799	3.12643e-23	chr8	106337988	106252548	2	907	-0.300838	0.241563	-0.0685957
Snap25	2.38867e-49	0.430885	0.937	0.832	4.83251e-45	chr2	136713450	136782428	1	1480	0.206691	0.535648	0.0463028
Snap91	3.14631e-26	0.277234	0.586	0.384	6.36529e-22	chr9	86880654	86765927	2	903	-0.285059	0.546148	-0.0651078
Sobp	5.63558e-44	0.381072	0.702	0.474	1.14013e-39	chr10	43174530	43002500	2	252	-0.703158	2.4938e-07	-0.307699
Soga3	8.27001e-17	0.288002	0.789	0.676	1.67311e-12	chr10	29143996	29199630	1	168	-0.164783	0.285857	-0.0193822
Sorbs2	1.63175e-63	0.51964	0.81	0.565	3.30119e-59	chr8	45507788	45827906	1	351	-0.14471	0.678493	-0.0584717
Sorl1	7.4204e-19	0.256677	0.774	0.634	1.50122e-14	chr9	42124289	41968489	2	417	-0.524762	0.0462997	-0.286207
Sort1	9.58154e-46	0.374525	0.622	0.364	1.93844e-41	chr3	108284064	108361519	1	842	-0.181714	0.488189	-0.0183069
Sox2	5.73793e-14	-0.269796	0.189	0.306	1.16084e-09	chr3	34649995	34652461	1	131	0.476617	1.8768e-05	0.509504
Sox2ot	3.62561e-19	-0.389629	0.192	0.329	7.33497e-15	chr3	34560381	34680851	1	129	0.511183	2.93539e-09	0.556232
Sparc	2.03519e-17	-0.513184	0.573	0.661	4.1174e-13	chr11	55420080	55394159	2	436	0.359716	0.000355315	0.200813
Sphkap	7.57892e-84	0.601637	0.543	0.237	1.53329e-79	chr1	83408200	83255781	2	491	-0.906107	8.89902e-06	-0.156976
Spock3	3.77056e-13	-0.321928	0.183	0.295	7.62821e-09	chr8	62951232	63357098	1	421	0.799353	1.97803e-05	0.234776
Sptan1	1.86171e-26	0.334918	0.819	0.697	3.76643e-22	chr2	29965560	30031451	1	329	-0.189892	0.674165	-0.00973169
Sptbn1	7.86859e-34	0.267535	0.999	0.997	1.59189e-29	chr11	30219772	30099395	2	193	0.0220547	0.816106	0.00385963
Sptbn2	4.1505e-25	0.351827	0.731	0.577	8.39688e-21	chr19	4711223	4752352	1	58	-0.356004	0.195051	-0.0648333
Ssx2ip	5.79628e-45	0.399955	0.543	0.299	1.17265e-40	chr3	146404642	146440139	1	1077	-0.423559	0.355507	-0.0475304
St3gal5	6.92004e-21	0.259786	0.654	0.479	1.39999e-16	chr6	72097608	72154570	1	529	-0.587844	0.0292659	-0.114709
Stmn2	4.2858e-33	0.330967	0.907	0.767	8.6706e-29	chr3	8509527	8561604	1	12	-0.73879	6.98866e-06	-0.207927
Strbp	1.13614e-41	0.375906	0.964	0.893	2.29852e-37	chr2	37703348	37483231	2	492	-0.323912	0.440693	-0.0345833
Stx1a	7.11386e-60	0.345325	0.406	0.168	1.4392e-55	chr5	135023482	135051100	1	1094	-0.0499084	0.812513	-0.00434338
Stxbp1	5.73764e-28	0.353962	0.747	0.577	1.16078e-23	chr2	32847237	32787607	2	413	-0.195795	0.121291	-0.0268517
Sun1	5.76344e-36	0.285105	0.432	0.228	1.166e-31	chr5	139200637	139249839	1	1213	-0.554514	0.135017	-0.0480143
Sv2b	2.10284e-64	0.392711	0.607	0.302	4.25425e-60	chr7	75309262	75114894	2	1129	-0.687168	2.02627e-07	-0.324108
Syn2	2.65828e-23	0.320975	0.902	0.818	5.37796e-19	chr6	115134902	115282626	1	856	-0.45832	0.0820775	-0.0927236
Syndig1l	1.8993e-26	-0.471073	0.185	0.352	3.84248e-22	chr12	84698807	84677278	2	454	0.268986	0.000827224	0.182055
Syne1	5.71707e-39	0.40601	0.839	0.66	1.15662e-34	chr10	5551482	5020192	2	13	-0.199757	0.295008	-0.0772136
Synpo	2.8059e-31	0.253781	0.46	0.263	5.67662e-27	chr18	60630085	60593990	2	407	-0.241007	0.0581185	-0.0906747
Syp	6.04026e-39	0.358617	0.866	0.7	1.22201e-34	chrX	7638580	7653256	1	34	-0.669828	0.235369	-0.0600611
Syt1	1.97521e-66	0.362271	1	0.999	3.99604e-62	chr10	109010975	108497650	2	858	-0.435113	0.000912524	-0.217272
Syt13	1.53182e-46	0.338144	0.587	0.328	3.09903e-42	chr2	92915101	92956051	1	1031	-0.814637	2.54669e-11	-0.452504
Syt6	2.98461e-20	-0.368269	0.112	0.25	6.03817e-16	chr3	103575282	103645567	1	759	0.605878	1.07217e-15	0.734894
Tcf4	7.8825e-44	0.335824	0.969	0.899	1.59471e-39	chr18	69344492	69687967	1	503	-0.411723	0.0192491	-0.180539
Tenm2	5.58482e-12	0.283156	0.697	0.615	1.12986e-07	chr11	36944241	36006656	2	243	-0.236153	0.0065053	-0.438641
Tiam1	2.81485e-25	0.274784	0.542	0.35	5.69472e-21	chr16	90143814	89787111	2	680	-0.168571	0.514445	-0.219177
Tle4	1.12335e-24	-0.429497	0.209	0.378	2.27266e-20	chr19	14598183	14448072	2	386	0.743024	7.39255e-15	0.421541
Tlk1	2.52962e-21	0.254745	0.457	0.292	5.11768e-17	chr2	70825480	70712407	2	636	-0.368399	0.00133395	-0.0394533
Tmem178b	1.17923e-48	0.385738	0.816	0.583	2.3857e-44	chr6	40110253	40248353	1	227	-0.463178	0.0450509	-0.111226
Tmem91	6.27105e-12	-0.32556	0.211	0.313	1.2687e-07	chr7	25675166	25669139	2	499	0.430324	0.286903	0.12748
Trf	4.66504e-13	-0.456411	0.217	0.316	9.43784e-09	chr9	103230286	103208876	2	1021	-0.23239	0.815774	-0.0538901
Tspan2	2.92142e-27	-0.797269	0.261	0.42	5.91032e-23	chr3	102734770	102772310	1	748	0.431786	0.00677998	0.131541
Tspan5	2.03169e-20	0.300861	0.728	0.583	4.11032e-16	chr3	138742208	138904433	1	1032	-0.156085	0.307084	-0.0375834
Ttc3	8.43894e-49	0.280613	1	1	1.70728e-44	chr16	94370739	94469221	1	738	0.270106	0.55332	0.033498
Ugt8a	1.77778e-20	-0.515425	0.212	0.353	3.59662e-16	chr3	125956653	125865343	2	937	0.144587	0.377304	0.0501626
Unc13a	4.60654e-30	0.372722	0.662	0.476	9.31949e-26	chr8	71671757	71626712	2	550	-0.545025	0.0222498	-0.172335
Unc5d	2.41794e-37	0.300207	0.331	0.156	4.89174e-33	chr8	29219636	28646717	2	267	-0.982491	1.22174e-18	-0.939453
Usp2	8.05476e-33	0.33246	0.66	0.44	1.62956e-28	chr9	44067021	44095627	1	431	-0.191883	0.376811	-0.04074
Vps13a	1.66284e-20	0.259347	0.605	0.428	3.36409e-16	chr19	16780933	16615366	2	394	-0.0647346	0.758842	-0.0147906
Vsnl1	4.19324e-37	0.311939	0.549	0.323	8.48334e-33	chr12	11436649	11325245	2	54	-0.538482	0.00179625	-0.127045
Wasf1	1.69383e-24	0.317708	0.41	0.246	3.42678e-20	chr10	40883534	40938569	1	231	-0.475811	0.13643	-0.0784695
Ywhah	1.31415e-47	0.348042	0.605	0.342	2.65867e-43	chr5	33018816	33027966	1	235	-0.129784	0.832788	-0.031614
Zbtb16	1.38244e-24	0.254393	0.479	0.302	2.79682e-20	chr9	48836222	48654297	2	513	-0.819629	4.00943e-19	-1.08511
Zbtb18	2.7525e-72	0.437816	0.598	0.295	5.56858e-68	chr1	177442407	177450764	1	1210	-0.952468	4.56725e-16	-0.489652
Zbtb20	1.80704e-95	-0.933462	0.769	0.91	3.65582e-91	chr16	42875893	43727234	1	439	0.710626	6.10634e-20	1.2114
Zeb1	2.82949e-15	-0.310067	0.309	0.431	5.72434e-11	chr18	5591860	5775468	1	15	0.244635	0.0102514	0.0890347
Zfhx3	2.95547e-21	-0.338394	0.161	0.31	5.97922e-17	chr8	108714644	108961636	1	933	0.740542	3.13543e-28	1.66133
Zfp148	2.7708e-22	0.274059	0.631	0.456	5.6056e-18	chr16	33380775	33503903	1	359	-0.0928345	0.407116	-0.0102439
Zmat2	1.91906e-13	0.254785	0.651	0.523	3.88246e-09	chr18	36793923	36799660	1	209	1.09861	0.478833	0.0445223

## Sheet: Fig4e-g
H3K27me3										H3K27ac										H3K4me3
gene	seqnames	start	end	strand	idx	Log2FC	FDR	MeanDiff		gene	seqnames	start	end	strand	idx	Log2FC	FDR	MeanDiff		gene	seqnames	start	end	strand	idx	Log2FC	FDR	MeanDiff
Plp1	chrX	136822746	136838582	1	831	2.35794	4.16e-22	0.527411		Gjc3	chr5	137962959	137953809	2	1180	1.90976	5.24e-11	0.406961		Aak1	chr6	86849517	87003227	1	666	0.00335423	0.907914	0.0023347
Sptan1	chr2	29965560	30031451	1	329	1.58714	9.52e-05	0.0874237		Cldn11	chr3	31149920	31164326	1	109	1.80933	1.42e-23	0.899016		Aatk	chr11	120047145	120007313	2	1766	0.853376	5.11753e-07	0.866156
Tln2	chr9	67559703	67217085	2	768	1.55723	3.55e-39	1.46293		Mal	chr2	127656695	127633226	2	1369	1.69362	1.04e-24	0.721285		Abca2	chr2	25428674	25448539	1	210	0.445103	0.206774	0.278655
Rpl13	chr8	123102350	123105244	1	1098	1.31778	0.0433406	0.0584054		Cmtm5	chr14	54936470	54939277	1	447	1.60543	4.31e-12	0.620211		Acsl3	chr1	78657825	78707743	1	467	0.842361	0.00136826	0.388373
Kalrn	chr16	34514027	33969073	2	366	1.31159	2.16e-51	2.3837		Mag	chr7	30914832	30899183	2	683	1.55048	3.55e-12	0.477791		Actb	chr5	142906754	142903115	2	1258	-0.00659673	0.926844	-0.00836331
Sipa1l1	chr12	82169420	82451786	1	422	1.31155	2.23e-42	1.49579		Sox10	chr15	79164506	79154913	2	459	1.54982	2.48e-16	1.10685		Adam23	chr1	63445891	63596101	1	337	-0.189444	0.897176	-0.044067
Myh10	chr11	68691915	68816624	1	640	1.30164	3.26e-17	0.424415		Mog	chr17	37023398	37010740	2	713	1.45368	1.34e-09	0.406098		Adamts4	chr1	171250422	171259922	1	1105	1.17303	1.01495e-06	0.982588
Dlgap2	chr8	14095875	14847687	1	107	1.14843	1.97e-52	3.01637		Ugt8a	chr3	125956653	125865343	2	937	1.44877	1.23e-22	0.533771		Adarb1	chr10	77418273	77290727	2	484	-0.257727	0.699957	-0.102434
Fnbp1l	chr3	122619714	122538719	2	918	1.13356	1.4e-09	0.165098		Tubb4a	chr17	57087782	57080066	2	993	1.38404	3.27e-10	0.465159		Add2	chr6	86028681	86124409	1	650	-0.435901	0.394639	-0.181921
Plxna2	chr1	194619829	194816869	1	1349	1.13038	1.05e-24	0.812595		Tspan2	chr3	102734770	102772310	1	748	1.37394	2.09e-15	0.691352		Agap2	chr10	127078907	127093170	1	986	-0.428347	0.552715	-0.371704
Kcnma1	chr14	24014491	23298694	2	113	1.07101	3.18e-38	1.78654		Ermn	chr2	58052752	58045115	2	558	1.31511	0.00045722	0.281293		Agpat4	chr17	12119284	12219640	1	65	0.00892979	0.824661	0.00316827
Kcnc1	chr7	46396468	46438704	1	967	0.996518	3.55e-16	0.534204		Cers2	chr3	95315190	95323599	1	632	1.29919	2.18e-10	0.555173		AI593442	chr9	52679780	52673032	2	562	-0.97224	0.0194121	-0.685625
Unc80	chr1	66468447	66699148	1	363	0.99152	1.41e-08	0.257579		Mobp	chr9	120149742	120181484	1	1283	1.2467	9.64e-12	0.561777		Akap5	chr12	76324891	76334151	1	357	-0.986632	0.0119394	-0.333949
Hlf	chr11	90390917	90336535	2	1143	0.983722	2.28e-18	0.642108		Sirt2	chr7	28766752	28788665	1	589	1.23848	2.6e-10	0.518903		Akap6	chr12	52699383	53151015	1	218	-0.329622	0.571357	-0.155357
Trank1	chr9	111311739	111395775	1	1212	0.964308	3.22e-17	0.484666		Sytl2	chr7	90302355	90410719	1	1278	1.2321	2.54e-15	0.647114		Ano3	chr2	110950244	110655201	2	1125	-0.645389	0.366688	-0.087215
Runx1t1	chr4	13743302	13895056	1	58	0.941158	1.42e-20	0.648468		Cnp	chr11	100574939	100581739	1	1392	1.20929	3.85e-08	0.728707		Apc	chr18	34220984	34322190	1	149	0.126751	0.793582	0.078296
Fnbp1	chr2	31142008	31026206	2	363	0.94015	3.08e-07	0.243031		Ccp110	chr7	118712611	118737019	1	1727	1.20845	1.29e-05	0.226963		Aplp1	chr7	30445582	30434980	2	649	0.321446	0.412567	0.166706
Rpl23	chr11	97782439	97777526	2	1267	0.933052	0.547408	0.0258941		Olig1	chr16	91269769	91271939	1	695	1.20843	1.41e-18	1.25807		Apod	chr16	31314808	31296192	2	318	0.300994	0.916853	0.065931
Camk1d	chr2	5714762	5293457	2	22	0.924761	1.23e-20	0.639426		Fa2h	chr8	111393821	111345138	2	977	1.16465	5.78e-13	0.659419		Apoe	chr7	19699188	19696244	2	345	-0.304782	0.973915	-0.153491
Syt7	chr19	10389090	10453181	1	254	0.892125	3.23e-20	0.788556		Cpox	chr16	58670208	58680391	1	538	1.13222	0.00111105	0.268785		Aqp4	chr18	15410982	15389394	2	68	1.15807	0.120404	0.21315
Gabrb3	chr7	57590518	57828802	1	1035	0.891529	1.84e-10	0.288817		Grb14	chr2	65022766	64912478	2	592	1.12753	2.82e-12	0.624626		Arhgap20	chr9	51765352	51853059	1	554	-0.22192	0.679899	-0.0851481
Nell2	chr15	95528559	95075230	2	691	0.888578	2.35e-17	0.608967		Kndc1	chr7	139894696	139941540	1	2001	1.11723	4.58e-09	0.420376		Arhgef28	chr13	98206439	97898595	2	789	0.110001	0.901836	0.0456674
Nrcam	chr12	44328885	44601846	1	197	0.868549	8.13e-12	0.424397		Tmem88b	chr4	155785874	155781591	2	1428	1.08772	7.06e-06	0.411807		Arhgef9	chrX	95196505	95048935	2	598	-0.431971	0.631878	-0.128824
Cacna1e	chr1	154725920	154392519	2	944	0.841674	6.02e-19	0.81918		Ddr1	chr17	35704599	35681567	2	655	1.08296	1.99e-15	0.682957		Arpc1b	chr5	145114256	145128186	1	1301	1.03999	0.0225802	0.336394
Arhgap20	chr9	51765352	51853059	1	554	0.83038	8.35e-09	0.293255		Efnb3	chr11	69560237	69554092	2	672	1.08214	0.000441246	0.44472		Asrgl1	chr19	9135566	9111719	2	241	0.514464	0.108287	0.236012
St3gal5	chr6	72097608	72154570	1	529	0.826888	1.59e-06	0.22467		Plp1	chrX	136822746	136838582	1	831	1.0678	3.88e-11	0.507077		Atp1a3	chr7	25005937	24978167	2	471	-1.12716	0.00136826	-0.613406
Mical2	chr7	112225836	112355194	1	1685	0.816689	2.67e-19	0.873782		Lgi3	chr14	70530685	70538324	1	688	1.06445	4.54e-08	0.553482		Atp2b4	chr1	133800754	133702674	2	805	-0.482789	0.37709	-0.0955151
Rgs4	chr1	169747642	169741477	2	1075	0.801906	1.23e-05	0.241149		Plekhg1	chr10	3740377	3967303	1	5	1.06324	7.33e-20	0.96038		Bace1	chr9	45838545	45862484	1	487	0.890484	0.000289961	0.509487
Slc12a5	chr2	164960846	164999731	1	1845	0.80029	3.4e-09	0.404275		Zfp536	chr7	37773575	37318643	2	751	1.02812	6.45e-25	1.66078		Baz2b	chr2	60125810	59899363	2	571	0.497636	0.0469526	0.214897
Stxbp1	chr2	32847237	32787607	2	413	0.783003	4.01e-05	0.156086		Sox2	chr3	34649995	34652461	1	131	1.01856	1.54e-11	1.13616		Bcan	chr3	88000356	87987531	2	411	0.255083	0.584393	0.129359
Rasgef1a	chr6	118011537	118091546	1	897	0.771114	1.31e-13	0.450216		Trf	chr9	103230286	103208876	2	1021	1.00893	1.12e-07	0.323468		Bcas1	chr2	170427845	170346991	2	1903	2.00518	5.09968e-08	0.443799
Celsr2	chr3	108415494	108390848	2	846	0.767396	5.92e-06	0.219414		Gltp	chr5	114690935	114669490	2	834	1.0008	2.89e-05	0.339315		Bcl11a	chr11	24078056	24173558	1	166	-0.520804	0.0129012	-0.558051
Kcnb1	chr2	167190104	167095969	2	1873	0.758015	6.33e-11	0.461391		Asrgl1	chr19	9135566	9111719	2	241	0.98427	5.99e-06	0.298978		Bicd2	chr13	49341549	49387026	1	404	0.395854	0.549864	0.196854
Rnf165	chr18	77565136	77456110	2	549	0.751159	4.87e-11	0.452503		Gsn	chr2	35256359	35307902	1	443	0.978128	3.04e-13	0.51235		Bin1	chr18	32377217	32435740	1	136	0.849655	1.68827e-05	0.58173
Cpne5	chr17	29237790	29156521	2	430	0.75021	5.85e-12	0.579411		Sox2ot	chr3	34560381	34680851	1	129	0.956712	2.79e-20	1.03346		Bsn	chr9	108190383	108096022	2	1115	-0.394117	0.328049	-0.140286
Grin1	chr2	25319187	25291177	2	201	0.749174	1.5e-08	0.367841		Pllp	chr8	94696242	94674895	2	782	0.914909	2.32e-09	0.609557		Cacna1a	chr8	84415364	84640249	1	666	-0.0911315	0.838648	-0.0595012
Gabbr2	chr4	46991714	46663898	2	291	0.743399	2.57e-25	1.49242		2022-09-04	chr11	87578389	87590539	1	1100	0.91295	9.46e-09	0.532638		Cacna1b	chr2	24763152	24603887	2	172	-0.365295	0.708416	-0.119426
Cx3cl1	chr8	94772180	94782427	1	784	0.740758	9.52e-05	0.251462		Phldb1	chr9	44735198	44686308	2	459	0.893959	2.02e-10	0.563591		Cacna1e	chr1	154725920	154392519	2	944	-1.01525	0.000186396	-0.449586
Ftl1	chr7	45459886	45457944	2	922	0.735906	0.765715	0.0439694		Cdc37l1	chr19	28990352	29026678	1	457	0.866488	0.000878693	0.299732		Cacna2d1	chr5	15934691	16374511	1	66	-0.210055	0.633207	-0.0683975
Gabra1	chr11	42182930	42130939	2	252	0.734225	0.00166487	0.087273		Snx30	chr4	59805650	59904740	1	377	0.845824	5.8e-10	0.652587		Cacng2	chr15	78119280	77993623	2	419	-0.664355	0.00682923	-0.2093
Gramd1b	chr9	40531383	40293234	2	404	0.730577	3.74e-15	0.556691		Bcas1	chr2	170427845	170346991	2	1903	0.835046	3.4e-10	0.348016		Cadm3	chr1	173367695	173334254	2	1164	-0.319524	0.498329	-0.158827
Camk2n1	chr4	138455148	138460126	1	1154	0.717439	1.09e-12	0.606102		Lpar1	chr4	58553491	58435252	2	362	0.820298	1.8e-07	0.383236		Cadm4	chr7	24482023	24504533	1	448	0.263115	0.584578	0.236594
Erc2	chr14	27622442	28478537	1	151	0.716788	1.13e-18	1.20861		Pacs2	chr12	113014508	113074401	1	801	0.807975	1.31e-09	0.628004		Caln1	chr5	130369458	130840645	1	1066	-0.859803	9.73926e-05	-0.360939
Kcnh1	chr1	192190777	192510159	1	1333	0.716342	7.95e-14	0.741565		Micall1	chr15	79108983	79136900	1	456	0.796482	1.17e-10	0.683797		Camk1d	chr2	5714762	5293457	2	22	-0.404193	0.105591	-0.20999
Syp	chrX	7638580	7653256	1	34	0.704034	0.194684	0.0787188		Gnai2	chr9	107635342	107614138	2	1095	0.775211	9.3e-08	0.630876		Camk2n1	chr4	138455148	138460126	1	1154	-0.0863325	0.854511	-0.137651
Bsn	chr9	108190383	108096022	2	1115	0.691233	3.39e-05	0.246719		Zeb2	chr2	45117395	44983512	2	518	0.767616	6.7e-16	1.07971		Camkk2	chr5	122779410	122731170	2	967	0.0817703	0.917169	0.0252881
Atp2b4	chr1	133800754	133702674	2	805	0.675707	2.68e-08	0.383089		Tulp4	chr17	6106830	6240637	1	21	0.76345	1.6e-08	0.44663		Camta1	chr4	151861768	151059523	2	1358	-0.0542252	0.90911	-0.061274
Clip1	chr5	123684361	123577794	2	987	0.675288	0.00155047	0.0782179		Ick	chr9	78109192	78172110	1	853	0.761945	3.19e-08	0.530565		Car2	chr3	14886426	14900770	1	43	0.84509	0.00113493	0.435337
Nos1ap	chr1	170589849	170317496	2	1086	0.672773	2.87e-10	0.418473		Clmn	chr12	104865076	104763114	2	623	0.758076	2.79e-12	0.721728		Ccp110	chr7	118712611	118737019	1	1727	-0.0780702	0.842642	-0.0162779
Rasgrp1	chr2	117342877	117279993	2	1201	0.670506	6.46e-07	0.240731		Prr18	chr17	8340406	8344113	1	49	0.756362	8.41e-06	0.370093		Cd81	chr7	143052750	143067930	1	2133	0.372475	0.248787	0.377351
Ildr2	chr1	166254139	166316832	1	1054	0.653516	2.33e-09	0.434481		Shisa4	chr1	135375063	135371456	2	837	0.754789	0.000899478	0.458126		Cdc37l1	chr19	28990352	29026678	1	457	0.513389	0.296584	0.183947
Tenm2	chr11	36944241	36006656	2	243	0.647576	1.39e-24	1.54937		Unc5b	chr10	60831581	60762595	2	337	0.751527	3.81e-09	0.507726		Cdk5r1	chr11	80477046	80481179	1	987	-0.216177	0.615721	-0.337483
Mog	chr17	37023398	37010740	2	713	0.626998	0.417359	0.0635092		S100b	chr10	76253836	76261319	1	465	0.748457	0.00371665	0.266465		Celf5	chr10	81482709	81459227	2	671	-0.388086	0.571357	-0.259477
Mkl2	chr16	13256481	13417529	1	94	0.608584	6.72e-08	0.149878		Map7	chr10	20148920	20281590	1	93	0.745029	6.65e-09	0.68974		Celsr2	chr3	108415494	108390848	2	846	-0.49049	0.628487	-0.217947
Bcl11a	chr11	24078056	24173558	1	166	0.605575	3.26e-15	0.628639		Plekhh1	chr12	79029163	79114381	1	380	0.741798	2.18e-05	0.326539		Cers2	chr3	95315190	95323599	1	632	1.08736	2.59308e-06	0.816
Jakmip1	chr5	37047432	37125298	1	302	0.59978	4.06e-14	0.495308		Adamts4	chr1	171250422	171259922	1	1105	0.735222	0.000231221	0.385199		Cfl1	chr19	5490455	5494031	1	101	0.0513068	0.841702	0.0797222
Bace1	chr9	45838545	45862484	1	487	0.59314	0.0254582	0.0424521		Fth1	chr19	9980600	9985111	1	243	0.711531	1.13e-05	0.513033		Cfl2	chr12	54862877	54858817	2	227	-0.225818	0.886588	-0.199506
Hspa12a	chr19	58943672	58795750	2	773	0.588497	6.59e-15	0.692277		Tppp	chr13	74009419	74035753	1	671	0.705363	1.34e-05	0.461272		Chd5	chr4	152338651	152390194	1	1377	-0.623488	0.176202	-0.131452
Trim9	chr12	70347614	70244533	2	306	0.587996	8.77e-06	0.241029		Plekha1	chr7	130865885	130913302	1	1929	0.700587	3.13e-05	0.289043		Chd7	chr4	8690406	8868449	1	28	0.254208	0.571357	0.162923
Kcnq2	chr2	181135289	181075579	2	2013	0.581352	2.55e-07	0.36111		Agpat4	chr17	12119284	12219640	1	65	0.676275	5.14e-10	0.523988		Chgb	chr2	132781278	132795072	1	1463	-0.961259	0.0688421	-0.211004
Rap2a	chr14	120478461	120507194	1	849	0.570167	0.0131514	0.0987129		Secisbp2l	chr2	125782870	125736986	2	1336	0.670961	3.69e-06	0.303795		Chn1	chr2	73775346	73610660	2	666	-0.72956	0.00595353	-0.413549
Csmd1	chr8	17535385	15892545	2	113	0.565126	1.95e-09	0.622766		Foxn3	chr12	99450074	99195094	2	545	0.669803	6.23e-13	1.0847		Chn2	chr6	54039932	54301812	1	406	0.476866	0.198809	0.290949
D430041D05Rik	chr2	104410334	104143073	2	1085	0.564492	9.01e-09	0.499416		Sema4d	chr13	51793747	51701248	2	428	0.666644	4.96e-11	0.800807		Cldn11	chr3	31149920	31164326	1	109	1.81354	9.58052e-13	0.890927
Caln1	chr5	130369458	130840645	1	1066	0.556579	1.02e-08	0.584251		Gatm	chr2	122611277	122594473	2	1317	0.664947	0.000320087	0.230614		Clic4	chr4	135272760	135213969	2	1089	0.383847	0.148558	0.148166
Rps15	chr10	80292431	80294114	1	596	0.553351	0.541418	0.047385		Arpc1b	chr5	145114256	145128186	1	1301	0.663991	0.006418	0.250232		Clip1	chr5	123684361	123577794	2	987	-0.397924	0.357319	-0.174811
Rpl13a	chr7	45136284	45125563	2	893	0.552076	0.136623	0.0610571		Elavl3	chr9	22052023	22015005	2	191	0.657287	0.000189557	0.295029		Clmn	chr12	104865076	104763114	2	623	0.39688	0.571357	0.144789
Chd5	chr4	152338651	152390194	1	1377	0.551514	2.91e-05	0.245365		Otud7b	chr3	96104527	96161129	1	659	0.654408	5.84e-05	0.305978		Clstn3	chr6	124464784	124430756	2	982	-0.831315	0.131382	-0.280481
Tanc2	chr11	105589986	105929304	1	1530	0.549699	4.51e-05	0.117786		Desi1	chr15	82016140	81992523	2	531	0.649022	0.000122013	0.214112		Clu	chr14	65968483	65981548	1	628	-0.451761	0.726662	-0.120868
Lmo4	chr3	144205255	144188530	2	1052	0.540073	2.13e-08	0.349744		Bace1	chr9	45838545	45862484	1	487	0.648308	0.000450264	0.249477		Cmtm5	chr14	54936470	54939277	1	447	0.866506	0.0320649	0.443564
Dlgap4	chr2	156613697	156764363	1	1711	0.538526	5.59e-08	0.352157		Elovl7	chr13	108214404	108287109	1	863	0.642484	9.17e-07	0.303978		Cnksr2	chrX	158043197	157821573	2	981	-0.0796603	0.701822	-0.0176915
Camkk2	chr5	122779410	122731170	2	967	0.534305	0.166159	0.0454461		Csrp1	chr1	135729197	135752229	1	842	0.642166	7.37e-12	0.624529		Cnp	chr11	100574939	100581739	1	1392	1.33777	4.35704e-12	1.65567
Sorbs2	chr8	45507788	45827906	1	351	0.533157	2.95e-08	0.304595		Daam1	chr12	71831068	71992376	1	319	0.632551	1.22e-09	0.760899		Cntn2	chr1	132542940	132509425	2	787	0.762	0.186388	0.236032
Robo2	chr16	74410912	73892306	2	598	0.528917	1.16e-05	0.195104		Chd7	chr4	8690406	8868449	1	28	0.613917	1.42e-12	0.830213		Cplx1	chr5	108550027	108518554	2	732	-1.11129	0.0610725	-0.229862
Gda	chr19	21472661	21391307	2	415	0.528844	0.000341662	0.140943		Smad7	chr18	75367365	75395934	1	535	0.602854	2.09e-08	0.500502		Cpne5	chr17	29237790	29156521	2	430	-0.95712	0.0014244	-0.276485
Scn1a	chr2	66440837	66270782	2	601	0.524932	0.0146233	0.105925		Rps3	chr7	99483709	99477896	2	1334	0.598495	0.0237762	0.151382		Cpox	chr16	58670208	58680391	1	538	1.21479	0.00152936	0.543868
Add2	chr6	86028681	86124409	1	650	0.523266	8.41e-06	0.25501		Bin1	chr18	32377217	32435740	1	136	0.595777	4.01e-05	0.471787		Csmd1	chr8	17535385	15892545	2	113	-0.144763	0.919253	-0.127745
Pcdha2	chr18	36939205	37187661	1	213	0.520434	0.000141471	0.135576		Plekhb1	chr7	100662394	100643896	2	1362	0.594379	8.4e-05	0.290699		Csrp1	chr1	135729197	135752229	1	842	0.796224	0.00122632	0.585115
Abca2	chr2	25428674	25448539	1	210	0.514148	0.175175	0.0721753		Myo6	chr9	80165034	80311729	1	877	0.591736	8.2e-08	0.363793		Cst3	chr2	148875512	148871722	2	1555	-0.185433	0.993611	-0.229814
Rbfox2	chr15	77307053	77078990	2	401	0.513437	0.000807754	0.135187		Slc1a3	chr15	8710807	8634124	2	33	0.590555	1.59e-05	0.353547		Cttnbp2	chr6	18514825	18366477	2	72	-0.11499	0.979594	-0.0517587
Celf5	chr10	81482709	81459227	2	671	0.512779	2.3e-06	0.363546		Cadm4	chr7	24482023	24504533	1	448	0.586526	0.0028	0.317053		Cx3cl1	chr8	94772180	94782427	1	784	-1.39596	8.70523e-07	-0.947062
Clu	chr14	65968483	65981548	1	628	0.510742	0.0221449	0.117049		Bcan	chr3	88000356	87987531	2	411	0.585571	0.00145462	0.307475		Cyp51	chr5	4104697	4080674	2	13	0.0460809	0.848507	0.023791
Ano3	chr2	110950244	110655201	2	1125	0.504597	0.0126357	0.0940081		Sox8	chr17	25570686	25565893	2	320	0.565754	0.000235609	0.497818		D430041D05Rik	chr2	104410334	104143073	2	1085	-0.102475	0.961577	-0.0467201
Ndrg4	chr8	95678085	95715119	1	807	0.500634	1.74e-08	0.397261		Car2	chr3	14886426	14900770	1	43	0.560647	0.00688401	0.188732		Daam1	chr12	71831068	71992376	1	319	0.340112	0.0889627	0.176059
Nefl	chr14	68083884	68087745	1	651	0.496546	6.73e-06	0.613969		Aatk	chr11	120047145	120007313	2	1766	0.560153	0.00163273	0.48151		Dbndd2	chr2	164486140	164493323	1	1814	0.462069	0.152112	0.583897
Fau	chr19	6057888	6059524	1	132	0.495739	0.502625	0.0241508		Rhou	chr8	123653929	123663880	1	1122	0.557338	0.00481792	0.219895		Ddr1	chr17	35704599	35681567	2	655	0.81671	0.000206831	0.793148
Adarb1	chr10	77418273	77290727	2	484	0.491648	0.000556521	0.18634		Endod1	chr9	14381507	14353990	2	53	0.554402	7.44e-05	0.327504		Desi1	chr15	82016140	81992523	2	531	0.404145	0.236254	0.203966
2022-09-02	chr1	93478993	93509733	1	632	0.470078	0.24752	0.0169654		Hipk2	chr6	38876190	38697840	2	212	0.55312	4.49e-09	0.606657		Dgkb	chr12	37880174	38633410	1	180	-0.849934	0.208639	-0.282406
Hpcal4	chr4	123183504	123194699	1	857	0.468916	0.000132985	0.29064		Dpysl2	chr14	66868600	66802864	2	638	0.553068	3.57e-05	0.536624		Dhcr24	chr4	106561038	106589113	1	616	0.242403	0.524473	0.126917
Fam81a	chr9	70141557	70089310	2	788	0.464386	0.0002908	0.203481		Dbndd2	chr2	164486140	164493323	1	1814	0.549926	0.00115711	0.283101		Dlg2	chr7	91090786	92449246	1	1283	-0.297875	0.241373	-0.285529
Jph4	chr14	55116935	55106826	2	459	0.462574	1.72e-05	0.294126		Ywhaq	chr12	21417581	21390329	2	91	0.549346	9.19e-05	0.267941		Dlgap2	chr8	14095875	14847687	1	107	-0.619595	0.000559572	-0.482343
Pacsin1	chr17	27655591	27711117	1	392	0.461482	0.00875297	0.152018		Efcab14	chr4	115738073	115777327	1	713	0.534097	0.00855183	0.122155		Dlgap4	chr2	156613697	156764363	1	1711	-0.377283	0.255306	-0.330324
Nefm	chr14	68125004	68119545	2	653	0.448241	0.00186641	0.309332		Enpp2	chr15	54920146	54838901	2	207	0.52704	0.000219535	0.175006		Dmxl2	chr9	54501626	54365158	2	581	-0.623494	0.552715	-0.164665
Srrm3	chr5	135806890	135874772	1	1117	0.446102	0.00055214	0.300923		Rpl13	chr8	123102350	123105244	1	1098	0.517273	0.56265	0.151246		Dnajb2	chr1	75236423	75245692	1	443	-0.0902537	0.809641	-0.0347303
Ptprn	chr1	75264208	75247041	2	444	0.445993	0.142848	0.115361		Slc12a2	chr18	57878678	57946821	1	391	0.516853	0.00173895	0.240214		Dnm1	chr2	32353329	32308471	2	386	-0.26254	0.701822	-0.103763
Grin2a	chr16	9992533	9577710	2	59	0.445179	8.14e-08	0.454313		Tsc22d4	chr5	137745969	137768453	1	1172	0.515061	0.00331912	0.283132		Dock10	chr1	80758553	80501068	2	477	0.758345	0.00409619	0.322112
Rps2	chr17	24720063	24721927	1	275	0.445139	0.9299	0.0249898		Mpp5	chr12	78748911	78840714	1	375	0.513023	0.0147632	0.117709		Dock3	chr9	107231909	106892825	2	1076	0.0774447	0.570402	0.0402799
Nedd4l	chr18	64887756	65217826	1	461	0.440689	0.0014352	0.225994		St18	chr1	6487231	6860940	1	13	0.511066	0.00011312	0.311675		Dpp6	chr5	26817357	27727500	1	152	-0.652117	0.00377163	-0.428868
Clstn3	chr6	124464784	124430756	2	982	0.436999	0.00124663	0.113841		Gng12	chr6	66896397	67021361	1	498	0.510817	6.81e-06	0.344341		Dpysl2	chr14	66868600	66802864	2	638	-0.0653378	0.88439	-0.0417463
Unc13a	chr8	71671757	71626712	2	550	0.424422	0.00127744	0.232682		Qk	chr17	10319361	10206471	2	58	0.494138	2.06e-06	0.33828		Dstn	chr2	143915331	143943324	1	1502	0.158158	0.80934	0.0758742
Plk2	chr13	110395044	110400844	1	870	0.421604	0.00361239	0.140739		Cd81	chr7	143052750	143067930	1	2133	0.490682	0.0122654	0.280244		Eef1a1	chr9	78481724	78478453	2	867	-0.11509	1	-0.154296
Enc1	chr13	97241105	97253040	1	785	0.421398	0.00137353	0.233053		Paqr8	chr1	20890622	20938756	1	78	0.488628	0.000752314	0.305539		Efcab14	chr4	115738073	115777327	1	713	0.262099	0.55364	0.070637
Dlg2	chr7	91090786	92449246	1	1283	0.418981	1.43e-05	0.358222		Hmgcs1	chr13	119690351	119708260	1	928	0.463152	0.0229147	0.156315		Efnb3	chr11	69560237	69554092	2	672	0.121348	0.600058	0.0981051
AI593442	chr9	52679780	52673032	2	562	0.418879	0.0130398	0.137617		Nfasc	chr1	132741797	132564690	2	788	0.460987	0.000103787	0.658326		Egr1	chr18	34861207	34864956	1	165	-0.271636	0.0707225	-0.5757
Sptbn2	chr19	4711223	4752352	1	58	0.409095	0.0254415	0.0930326		Mbp	chr18	82475123	82585637	1	576	0.459134	3.11e-06	0.633972		Eif2s2	chr2	154892906	154871410	2	1669	-0.22032	0.836892	-0.0597243
Agap2	chr10	127078907	127093170	1	986	0.403653	0.0581373	0.126807		Actb	chr5	142906754	142903115	2	1258	0.455302	0.025688	0.367002		Elavl3	chr9	22052023	22015005	2	191	-0.070707	0.916853	-0.0382393
Rgs17	chr10	5922400	5825663	2	18	0.396326	0.0620178	0.101709		Fnbp1	chr2	31142008	31026206	2	363	0.452363	8.88e-06	0.370427		Elmod1	chr9	53975301	53911460	2	576	-0.613106	0.108287	-0.176217
Cacna1a	chr8	84415364	84640249	1	666	0.38749	5.92e-06	0.390353		Abca2	chr2	25428674	25448539	1	210	0.45126	0.0432965	0.186474		Elovl6	chr3	129532386	129638495	1	960	0.00051425	0.851805	0.000306422
Scn3a	chr2	65567492	65457118	2	596	0.38556	0.00389581	0.0739043		Rpl13a	chr7	45136284	45125563	2	893	0.44553	0.248073	0.122307		Elovl7	chr13	108214404	108287109	1	863	0.703242	0.000986775	0.256732
Unc79	chr12	102948859	103183997	1	585	0.380643	0.0500065	0.14044		Enpp6	chr8	46986925	47094895	1	369	0.440384	0.0177901	0.189522		Enc1	chr13	97241105	97253040	1	785	-0.521464	0.0370705	-0.542982
Cttnbp2	chr6	18514825	18366477	2	72	0.378678	0.0335871	0.0531466		Itpr2	chr6	146502223	146108299	2	1273	0.427564	4.56e-05	0.641824		Endod1	chr9	14381507	14353990	2	53	0.18873	0.49669	0.101791
Cacng2	chr15	78119280	77993623	2	419	0.376996	1.9e-06	0.324242		Cntn2	chr1	132542940	132509425	2	787	0.423643	0.0939965	0.190584		Eno2	chr6	124769673	124760053	2	996	-0.504822	0.535794	-0.187243
Ppp1r16b	chr2	158666630	158766334	1	1752	0.373558	0.012561	0.123577		Ptn	chr6	36811361	36715663	2	194	0.406013	0.000463415	0.310169		Enpp2	chr15	54920146	54838901	2	207	1.50394	2.55782e-05	0.323503
Scg2	chr1	79440090	79434669	2	469	0.372205	0.0292169	0.175857		Clic4	chr4	135272760	135213969	2	1089	0.403195	0.000523325	0.208663		Enpp6	chr8	46986925	47094895	1	369	1.38372	0.0667828	0.163937
Ryr3	chr2	113217083	112631380	2	1174	0.367262	3.07e-06	0.36642		Hmgb1	chr5	149053057	149046702	2	1358	0.399729	0.182911	0.190006		Ephb1	chr9	102354693	101922128	2	1010	-0.0421654	0.884735	-0.0290751
Marcks	chr10	37138926	37133243	2	205	0.354737	0.317042	0.142204		Baz2b	chr2	60125810	59899363	2	571	0.395208	0.0190652	0.285472		Erc2	chr14	27622442	28478537	1	151	-0.547721	0.0349194	-0.322754
Eef1a1	chr9	78481724	78478453	2	867	0.354697	0.315985	0.05389		Ppp2r3a	chr9	101251832	101104989	2	1008	0.39426	0.0276811	0.174222		Ermn	chr2	58052752	58045115	2	558	1.82498	3.13777e-07	0.494696
Gnal	chr18	67088298	67226792	1	478	0.348041	0.00200416	0.237067		2022-09-02	chr1	93478993	93509733	1	632	0.392771	0.108962	0.111122		Fa2h	chr8	111393821	111345138	2	977	1.429	3.40357e-08	0.378448
Dnm1	chr2	32353329	32308471	2	386	0.346871	0.0684237	0.100312		2022-09-07	chr9	25252439	25308571	1	217	0.366468	0.00194214	0.229073		Fam126b	chr1	58586333	58522806	2	295	-0.356057	0.571357	-0.132385
Ptprz1	chr6	22875502	23052916	1	83	0.346515	0.0265804	0.150754		Rplp1	chr9	61914510	61913283	2	691	0.356013	0.16874	0.20585		Fam81a	chr9	70141557	70089310	2	788	-0.39308	0.281268	-0.0820588
Nsg1	chr5	38159467	38137193	2	311	0.34198	0.00606968	0.136191		Elovl6	chr3	129532386	129638495	1	960	0.349017	0.00220393	0.289762		Fau	chr19	6057888	6059524	1	132	-0.129383	0.854511	-0.106934
Cplx1	chr5	108550027	108518554	2	732	0.339262	0.00679311	0.090004		Nudt4	chr10	95564167	95547007	2	804	0.345844	0.0488974	0.102226		Fermt2	chr14	45530065	45458792	2	291	0.259756	0.704204	0.107775
Tsc22d4	chr5	137745969	137768453	1	1172	0.335946	0.636409	0.0386579		Ptma	chr1	86526736	86530698	1	525	0.343003	0.000480327	0.604641		Fnbp1	chr2	31142008	31026206	2	363	0.263323	0.262249	0.120424
Aatk	chr11	120047145	120007313	2	1766	0.333257	0.580241	0.0481589		Phyhipl	chr10	70599291	70557686	2	416	0.330635	0.414432	0.095805		Fnbp1l	chr3	122619714	122538719	2	918	-0.624511	0.159919	-0.221383
Klf13	chr7	63938915	63886351	2	1066	0.324504	0.464646	0.0574827		Tmcc3	chr10	94311949	94590954	1	792	0.324676	0.00115141	0.41133		Foxn3	chr12	99450074	99195094	2	545	0.201713	0.724735	0.11057
Tacc1	chr8	25240901	25154552	2	228	0.316343	0.149715	0.0977637		Phlpp1	chr1	106171869	106394245	1	673	0.318898	1.86e-05	0.395904		Frrs1l	chr4	56990391	56960136	2	349	-0.0970671	1	-0.029349
Hmgcs1	chr13	119690351	119708260	1	928	0.31283	0.476984	0.0249919		Bicd2	chr13	49341549	49387026	1	404	0.311153	0.0358272	0.232246		Fry	chr5	150118670	150497753	1	1373	-0.406772	0.116346	-0.274146
Rplp2	chr7	141447650	141451342	1	2084	0.311279	0.520332	0.0396617		Rps24	chr14	24490681	24496146	1	119	0.309278	0.108689	0.167006		Fth1	chr19	9980600	9985111	1	243	0.203404	0.660507	0.180436
Elmod1	chr9	53975301	53911460	2	576	0.306095	0.0439251	0.0781874		Eef1a1	chr9	78481724	78478453	2	867	0.306172	0.413246	0.199998		Ftl1	chr7	45459886	45457944	2	922	-0.0214159	0.898818	-0.0209431
Ryr2	chr13	12106945	11553103	2	37	0.301478	1.23e-05	0.281552		Dnajb2	chr1	75236423	75245692	1	443	0.300188	0.0626444	0.122289		Fut9	chr4	25800003	25609333	2	103	-0.235099	0.771596	-0.0827382
Cacna1b	chr2	24763152	24603887	2	172	0.30068	0.0009955	0.227684		Gpm6b	chrX	166238943	166389033	1	1023	0.29962	0.0506056	0.24687		Fyn	chr10	39369799	39565381	1	212	0.408084	0.39381	0.229503
Fam126b	chr1	58586333	58522806	2	295	0.300331	0.67388	0.0103218		Dock10	chr1	80758553	80501068	2	477	0.291272	0.000223458	0.206823		Gabbr2	chr4	46991714	46663898	2	291	-0.313029	0.053105	-0.162611
Egr1	chr18	34861207	34864956	1	165	0.299855	0.02396	0.0915459		Aplp1	chr7	30445582	30434980	2	649	0.289726	0.756623	0.0999088		Gabra1	chr11	42182930	42130939	2	252	-0.978743	0.00527364	-0.212714
Igfbp5	chr1	72874865	72858065	2	391	0.270825	0.107243	0.188452		Pip4k2a	chr2	18998121	18842256	2	134	0.287661	0.0111233	0.210923		Gabrb3	chr7	57590518	57828802	1	1035	-0.47042	0.0533617	-0.163221
Kif5a	chr10	127263363	127225695	2	994	0.26901	0.429214	0.0777759		Rpl23	chr11	97782439	97777526	2	1267	0.286706	0.251855	0.0395792		Gad2	chr2	22622327	22693877	1	151	-0.70803	0.00595353	-0.232176
Ppm1l	chr3	69316918	69555404	1	317	0.266906	0.0386421	0.204348		Scd2	chr19	44293676	44306864	1	638	0.281546	0.0324178	0.220451		Gatm	chr2	122611277	122594473	2	1317	0.611104	0.164208	0.202842
Lrrc7	chr3	158562221	158082895	2	1137	0.263691	0.0740296	0.0860368		Map4k4	chr1	39900913	40026310	1	190	0.280199	5.77e-05	0.420832		Gda	chr19	21472661	21391307	2	415	-1.45272	0.00143056	-0.220996
Dmxl2	chr9	54501626	54365158	2	581	0.252739	0.509559	0.0321793		Trp53inp2	chr2	155381856	155389847	1	1678	0.280183	0.7669	0.105502		Gjc3	chr5	137962959	137953809	2	1180	2.07338	1.32014e-05	0.4073
Kif1b	chr4	149307733	149176319	2	1328	0.251521	0.303703	0.0219939		Rtn4	chr11	29692898	29744414	1	190	0.279049	0.00441839	0.141447		Gltp	chr5	114690935	114669490	2	834	0.84438	0.00326966	0.307414
Slc39a10	chr1	46853509	46807544	2	232	0.248435	0.419432	0.0287984		Acsl3	chr1	78657825	78707743	1	467	0.275379	0.101312	0.121697		Glul	chr1	153899929	153909723	1	940	0.106438	0.772175	0.126864
Slc17a7	chr7	45163921	45176139	1	900	0.245452	0.0245461	0.191966		Klf13	chr7	63938915	63886351	2	1066	0.273098	0.0262264	0.364886		Gnai2	chr9	107635342	107614138	2	1095	0.0513791	0.956684	0.0410894
Tulp4	chr17	6106830	6240637	1	21	0.232962	0.674251	0.022668		Osbpl1a	chr18	12941841	12755312	2	58	0.272323	0.0143936	0.333388		Gnal	chr18	67088298	67226792	1	478	-0.282458	0.61421	-0.152722
Fry	chr5	150118670	150497753	1	1373	0.231097	0.0336723	0.0911549		Fyn	chr10	39369799	39565381	1	212	0.270377	0.00227704	0.404191		Gng12	chr6	66896397	67021361	1	498	0.59501	0.159211	0.187335
Tenm1	chrX	43429126	42532391	2	266	0.217249	0.282491	0.0481344		Npc2	chr12	84773112	84754559	2	455	0.259344	0.154029	0.0751017		Gnl3l	chrX	151017322	150983133	2	921	-0.343364	0.652182	-0.0820607
Rpl21	chr5	146832890	146837032	1	1331	0.21581	0.760455	0.022947		Sema6a	chr18	47368870	47245254	2	344	0.246065	0.0103162	0.254649		Gpm6b	chrX	166238943	166389033	1	1023	0.00104462	0.976258	0.000523294
Rpl23a	chr11	78183584	78180935	2	930	0.212342	0.934034	0.0119368		Fau	chr19	6057888	6059524	1	132	0.236325	0.421082	0.0709858		Gprasp1	chrX	135742692	135803468	1	806	-0.507322	0.282698	-0.138375
Kcnq3	chr15	66286224	65994915	2	267	0.211911	0.181282	0.0977107		Chn2	chr6	54039932	54301812	1	406	0.223439	0.0619428	0.296187		Gramd1b	chr9	40531383	40293234	2	404	-0.523074	0.0398164	-0.441166
Gprasp1	chrX	135742692	135803468	1	806	0.2111	0.544483	0.0104318		Magt1	chrX	106011899	105968084	2	701	0.22131	0.236765	0.0324838		Grb14	chr2	65022766	64912478	2	592	0.697708	0.124969	0.203925
Thy1	chr9	44043384	44048579	1	430	0.210716	0.0758504	0.171081		Sh3glb1	chr3	144720335	144683678	2	1055	0.21708	0.155475	0.114941		Gria3	chrX	41400854	41678601	1	261	0.0661735	0.916495	0.01385
Stxbp5l	chr16	37384958	37107307	2	409	0.204719	0.759525	0.0309694		Ephb1	chr9	102354693	101922128	2	1010	0.214264	0.00543257	0.39727		Grin1	chr2	25319187	25291177	2	201	-0.77138	0.0470155	-0.357454
Rps24	chr14	24490681	24496146	1	119	0.200458	0.0557361	0.0556091		Rdx	chr9	52047150	52088738	1	559	0.211167	0.55196	0.047179		Grin2a	chr16	9992533	9577710	2	59	-0.655617	0.0240817	-0.343821
Mprip	chr11	59662495	59780860	1	519	0.200085	0.23373	0.039835		Ptprz1	chr6	22875502	23052916	1	83	0.194203	0.320438	0.0930063		Grm5	chr7	87584168	88135063	1	1263	-0.662501	0.0493655	-0.217479
Qk	chr17	10319361	10206471	2	58	0.199406	0.849844	0.0231201		Cfl2	chr12	54862877	54858817	2	227	0.191906	0.151214	0.0743557		Gsn	chr2	35256359	35307902	1	443	1.44278	5.20853e-07	0.486903
Tcf20	chr15	82912134	82808622	2	560	0.196958	0.213073	0.0402384		Tuba1a	chr15	98953501	98949847	2	756	0.190326	0.399264	0.120199		H3f3a	chr1	180813605	180802560	2	1236	0.400121	0.0626536	0.378243
Map7	chr10	20148920	20281590	1	93	0.194959	0.524074	0.0571895		H3f3a	chr1	180813605	180802560	2	1236	0.189744	0.504708	0.0924959		Hipk2	chr6	38876190	38697840	2	212	0.366862	0.505576	0.196256
Syne1	chr10	5551482	5020192	2	13	0.19235	0.0380518	0.0824216		Slc44a1	chr4	53440413	53622478	1	333	0.188318	0.424813	0.194356		Hivep2	chr10	13966077	14151378	1	61	0.309338	0.291133	0.330416
Sh2d5	chr4	138250411	138260968	1	1146	0.190051	0.165258	0.0400365		Map4	chr9	109931774	110083954	1	1177	0.187062	0.208257	0.136402		Hlf	chr11	90390917	90336535	2	1143	-0.248133	0.6837	-0.0961906
Adam23	chr1	63445891	63596101	1	337	0.189043	0.464186	0.0824296		Vcan	chr13	89742512	89655310	2	722	0.182739	0.281216	0.0604269		Hmgb1	chr5	149053057	149046702	2	1358	0.088407	0.938562	0.0821401
Ubc	chr5	125390017	125385965	2	1023	0.188796	0.596248	0.0221814		Igsf8	chr1	172261632	172319843	1	1139	0.181958	0.238725	0.183821		Hmgcs1	chr13	119690351	119708260	1	928	0.364865	0.501691	0.290996
Pacs2	chr12	113014508	113074401	1	801	0.187761	0.287189	0.0289776		Kif5b	chr18	6241524	6201005	2	17	0.17678	0.357712	0.0496118		Homer1	chr13	93304495	93405129	1	748	-0.0234089	1	-0.0148498
2022-09-07	chr9	25252439	25308571	1	217	0.18591	0.558194	0.0250021		Tcf4	chr18	69344492	69687967	1	503	0.171698	0.00420924	0.454237		Hpcal4	chr4	123183504	123194699	1	857	-0.977333	0.038324	-0.421663
Chgb	chr2	132781278	132795072	1	1463	0.181235	0.229959	0.024328		Ppp1r16b	chr2	158666630	158766334	1	1752	0.170564	0.142409	0.209841		Hspa12a	chr19	58943672	58795750	2	773	-0.201666	0.584662	-0.0910384
Spock2	chr10	60106257	60133914	1	329	0.178532	0.263012	0.0320814		Pkp4	chr2	59160850	59355205	1	566	0.170296	0.291287	0.178295		Ick	chr9	78109192	78172110	1	853	0.134462	0.947847	0.0887383
Tuba1a	chr15	98953501	98949847	2	756	0.171496	0.999907	0.0191303		Pcdh9	chr14	93890669	93013700	2	777	0.168351	0.0808943	0.323419		Igfbp5	chr1	72874865	72858065	2	391	-0.502065	0.571357	-0.273826
Agpat4	chr17	12119284	12219640	1	65	0.169661	0.296064	0.0781222		Svip	chr7	52006018	51997161	2	1019	0.166056	0.092048	0.0466465		Igsf8	chr1	172261632	172319843	1	1139	0.127301	0.888434	0.121633
Rpsa	chr9	120127766	120132369	1	1281	0.158237	0.745459	0.00573733		Pde4b	chr4	102087741	102607262	1	594	0.165282	0.23864	0.378909		Ildr2	chr1	166254139	166316832	1	1054	-0.61923	0.104412	-0.204513
Rps9	chr7	3704038	3706897	1	26	0.147416	0.830132	0.00632182		Fermt2	chr14	45530065	45458792	2	291	0.162448	0.389117	0.0784942		Itgb1	chr8	128685654	128733579	1	1169	-0.422064	0.591551	-0.177708
Rab3c	chr13	110280996	110054187	2	868	0.143201	0.121303	0.0747986		Rap2a	chr14	120478461	120507194	1	849	0.161565	0.909134	0.113413		Itpr2	chr6	146502223	146108299	2	1273	0.337831	0.492687	0.183949
Cd81	chr7	143052750	143067930	1	2133	0.133642	0.333056	0.0116782		Ubc	chr5	125390017	125385965	2	1023	0.159617	0.351584	0.130533		Jakmip1	chr5	37047432	37125298	1	302	-0.445418	0.114453	-0.123781
Gad2	chr2	22622327	22693877	1	151	0.130479	0.0466542	0.0638594		Dstn	chr2	143915331	143943324	1	1502	0.155502	0.809914	0.0405631		Jph4	chr14	55116935	55106826	2	459	-0.589965	0.108841	-0.529158
Ppp2r3a	chr9	101251832	101104989	2	1008	0.129012	0.760455	0.0122281		Rpl23a	chr11	78183584	78180935	2	930	0.147723	0.55779	0.0552053		Kalrn	chr16	34514027	33969073	2	366	-0.731219	1.14316e-05	-0.609777
Trak2	chr1	58973482	58900450	2	301	0.124939	0.976072	0.00908559		Ptp4a2	chr4	129820221	129850003	1	975	0.140541	0.872955	0.0510978		Kcnb1	chr2	167190104	167095969	2	1873	-0.488861	0.493125	-0.183698
St8sia3	chr18	64254359	64276144	1	456	0.12365	0.926636	0.0342505		Tmbim6	chr15	99392947	99410049	1	771	0.140056	0.862602	0.0473436		Kcnc1	chr7	46396468	46438704	1	967	-0.52544	0.108227	-0.215611
Lmo7	chr14	101729928	101934693	1	791	0.121676	0.310353	0.0731162		Apoe	chr7	19699188	19696244	2	345	0.133417	0.391755	0.0447399		Kcnh1	chr1	192190777	192510159	1	1333	-0.649709	0.16593	-0.237081
Ptpn11	chr5	121191397	121130533	2	931	0.119408	0.207516	0.0270896		Dhcr24	chr4	106561038	106589113	1	616	0.128126	0.627684	0.0530225		Kcnh7	chr2	63184287	62702946	2	589	-0.221964	0.453073	-0.0578012
Itgb1	chr8	128685654	128733579	1	1169	0.107597	0.620408	0.0140062		Tmeff2	chr1	50909962	51187270	1	235	0.125183	0.0656128	0.11788		Kcnma1	chr14	24014491	23298694	2	113	-0.41887	0.196917	-0.303324
Sirt2	chr7	28766752	28788665	1	589	0.10596	0.360851	0.00989806		Rrbp1	chr2	144011263	143947395	2	1503	0.122131	0.257396	0.0540814		Kcnq2	chr2	181135289	181075579	2	2013	-0.799137	0.00326494	-0.275712
Rdx	chr9	52047150	52088738	1	559	0.103882	0.54875	0.00637268		Pak2	chr16	32079342	32016290	2	328	0.106421	0.824792	0.0359633		Kcnq3	chr15	66286224	65994915	2	267	-0.13875	0.897176	-0.0676774
Homer1	chr13	93304495	93405129	1	748	0.103628	0.869412	0.0110998		Kif1b	chr4	149307733	149176319	2	1328	0.098534	0.868014	0.0654573		Kif1b	chr4	149307733	149176319	2	1328	0.245327	0.45486	0.133225
Mobp	chr9	120149742	120181484	1	1283	0.0960625	0.80776	0.0480815		Cfl1	chr19	5490455	5494031	1	101	0.0764861	0.853425	0.0475157		Kif5a	chr10	127263363	127225695	2	994	-0.337006	0.174623	-0.191738
Nfasc	chr1	132741797	132564690	2	788	0.0930576	0.0771034	0.0598841		Reep3	chr10	67096988	67009189	2	397	0.0707691	0.820587	0.0511037		Kif5b	chr18	6241524	6201005	2	17	0.280522	0.681397	0.114706
Akap5	chr12	76324891	76334151	1	357	0.0885185	0.329331	0.00895721		Rpsa	chr9	120127766	120132369	1	1281	0.0707572	0.682703	0.015931		Klf13	chr7	63938915	63886351	2	1066	0.0463869	0.812967	0.0557586
Apoe	chr7	19699188	19696244	2	345	0.0872671	0.75452	0.0131853		Apod	chr16	31314808	31296192	2	318	0.0705081	0.93509	0.0293294		Kndc1	chr7	139894696	139941540	1	2001	1.33418	2.46518e-06	0.44974
Dhcr24	chr4	106561038	106589113	1	616	0.0856982	0.987998	0.0154054		Arhgef28	chr13	98206439	97898595	2	789	0.0686252	0.356786	0.0750161		Lamp1	chr8	13159161	13175338	1	84	-0.276141	0.94236	-0.0921238
Desi1	chr15	82016140	81992523	2	531	0.0833543	0.463872	0.00564767		Aqp4	chr18	15410982	15389394	2	68	0.0577366	0.757398	0.0167256		Lgi3	chr14	70530685	70538324	1	688	1.20797	0.000473955	0.567458
Hivep2	chr10	13966077	14151378	1	61	0.0808575	0.56365	0.0195397		Ptpn11	chr5	121191397	121130533	2	931	0.0576002	0.822313	0.0334269		Lmo3	chr6	138581968	138364481	2	1219	-0.553457	0.275964	-0.201921
Ptp4a2	chr4	129820221	129850003	1	975	0.0784189	0.52738	0.0117516		Pea15a	chr1	172206781	172196729	2	1136	0.0569493	0.511465	0.0317724		Lmo4	chr3	144205255	144188530	2	1052	-0.492466	0.0488728	-0.656791
Frrs1l	chr4	56990391	56960136	2	349	0.0781664	0.347827	0.020719		Gnl3l	chrX	151017322	150983133	2	921	0.0469888	0.840009	0.00925821		Lmo7	chr14	101729928	101934693	1	791	-0.507102	0.11194	-0.193886
Mbp	chr18	82475123	82585637	1	576	0.0779971	0.26153	0.0586785		Eif2s2	chr2	154892906	154871410	2	1669	0.0443519	0.507359	0.00593691		Lpar1	chr4	58553491	58435252	2	362	1.3776	2.46518e-06	0.308686
Cdc37l1	chr19	28990352	29026678	1	457	0.0770806	0.738278	0.00493887		Tmsb4x	chrX	167209218	167207094	2	1031	0.0424573	0.539801	0.0246158		Lrrc7	chr3	158562221	158082895	2	1137	-0.170784	0.721237	-0.0970993
Mpp5	chr12	78748911	78840714	1	375	0.0634317	0.944824	0.0045418		Nras	chr3	103058285	103067914	1	754	0.0361692	0.984528	0.00317281		Mag	chr7	30914832	30899183	2	683	2.45681	4.15393e-16	1.07299
Pllp	chr8	94696242	94674895	2	782	0.061755	0.845033	0.0165723		Wnk1	chr6	120038655	119923969	2	918	0.033671	0.957995	0.0110915		Magt1	chrX	106011899	105968084	2	701	0.263567	0.851108	0.0429533
Atp1a3	chr7	25005937	24978167	2	471	0.0554568	0.792193	0.0224868		Cst3	chr2	148875512	148871722	2	1555	0.0245159	0.441779	0.0204008		Mal	chr2	127656695	127633226	2	1369	2.18577	5.41184e-12	0.77899
Tmbim6	chr15	99392947	99410049	1	771	0.0507927	0.890395	0.00527087		Celsr2	chr3	108415494	108390848	2	846	0.0175187	0.929003	0.00792266		Map4	chr9	109931774	110083954	1	1177	-0.221673	0.632765	-0.152337
Plekha5	chr6	140424099	140597109	1	1229	0.048247	0.715714	0.0112464		Plekha5	chr6	140424099	140597109	1	1229	0.0162602	0.819829	0.0169045		Map4k4	chr1	39900913	40026310	1	190	0.505991	0.0862841	0.374483
Rps8	chr4	117156132	117153836	2	756	0.0473843	0.621205	0.00561095		Ylpm1	chr12	84996321	85070515	1	461	0.0116753	0.959957	0.00242888		Map7	chr10	20148920	20281590	1	93	0.410988	0.108344	0.277375
Phlpp1	chr1	106171869	106394245	1	673	0.0454481	0.745049	0.0109899		Ftl1	chr7	45459886	45457944	2	922	0.00488394	0.866449	0.00231697		Map9	chr3	82358044	82395268	1	356	-0.0963499	0.984663	-0.0205639
Tmeff2	chr1	50909962	51187270	1	235	0.0452457	0.759278	0.0156905		Stmn4	chr14	66344296	66361680	1	636	-0.00969369	0.813489	-0.00653852		Marcks	chr10	37138926	37133243	2	205	0.0605979	0.869228	0.102422
Rpl14	chr9	120571517	120574653	1	1287	0.0409919	0.573322	0.00305707		Rps8	chr4	117156132	117153836	2	756	-0.022603	0.778857	-0.00577634		Mbp	chr18	82475123	82585637	1	576	0.752674	5.40534e-07	0.724635
Adamts4	chr1	171250422	171259922	1	1105	0.0409399	0.854873	0.00613026		Tpt1	chr14	75845256	75848303	1	728	-0.0245706	0.907633	-0.0135425		Mgll	chr6	88724412	88828360	1	698	0.139727	0.701822	0.0714686
Tppp	chr13	74009419	74035753	1	671	0.0352663	0.829661	0.00798578		Trak2	chr1	58973482	58900450	2	301	-0.0411871	0.878431	-0.0148861		Mical2	chr7	112225836	112355194	1	1685	-0.227139	0.571357	-0.0974787
Daam1	chr12	71831068	71992376	1	319	0.0275497	0.927987	0.0101671		Cyp51	chr5	4104697	4080674	2	13	-0.0497159	0.44903	-0.0124675		Micall1	chr15	79108983	79136900	1	456	0.317322	0.385569	0.314716
Sgtb	chr13	104109790	104141452	1	840	0.0264257	0.974118	0.00120165		Rps2	chr17	24720063	24721927	1	275	-0.0499193	0.789415	-0.0132278		Mkl2	chr16	13256481	13417529	1	94	-0.265766	0.213156	-0.18112
Fyn	chr10	39369799	39565381	1	212	0.0223256	0.96012	0.00868023		Cacna2d1	chr5	15934691	16374511	1	66	-0.0553366	0.639181	-0.0439265		Mobp	chr9	120149742	120181484	1	1283	1.71528	3.76087e-07	0.614197
Nsf	chr11	103954056	103821782	2	1514	0.0213447	0.957808	0.00347666		Rps29	chr12	69159186	69157722	2	278	-0.0585917	0.554176	-0.0227989		Mog	chr17	37023398	37010740	2	713	1.25376	0.000236784	0.441582
Shisa4	chr1	135375063	135371456	2	837	0.0198383	0.917028	0.00248889		Mgll	chr6	88724412	88828360	1	698	-0.0594112	0.78428	-0.0745405		Mpp5	chr12	78748911	78840714	1	375	0.105918	0.701822	0.0303996
Hmgb1	chr5	149053057	149046702	2	1358	0.014665	0.994236	0.00372717		Camkk2	chr5	122779410	122731170	2	967	-0.0632003	0.609639	-0.0225244		Mprip	chr11	59662495	59780860	1	519	0.00515342	0.586813	0.0023002
Stmn4	chr14	66344296	66361680	1	636	0.0142787	0.918007	0.00484105		Lamp1	chr8	13159161	13175338	1	84	-0.0877916	0.746438	-0.0214391		Mt1	chr8	94179089	94180327	1	770	0.227843	0.824632	0.271641
Cfl1	chr19	5490455	5494031	1	101	0.0129643	0.826675	0.00103259		Mt1	chr8	94179089	94180327	1	770	-0.0881198	0.738597	-0.065179		Myh10	chr11	68691915	68816624	1	640	0.121633	0.940934	0.0620201
Tmem88b	chr4	155785874	155781591	2	1428	0.00877303	0.45384	0.00142365		Prrc2b	chr2	32151148	32234537	1	381	-0.0976316	0.530346	-0.0742885		Myo6	chr9	80165034	80311729	1	877	0.268904	0.644397	0.107136
Nudt4	chr10	95564167	95547007	2	804	0.0064192	0.698963	0.000409318		Tln2	chr9	67559703	67217085	2	768	-0.114324	0.441439	-0.116581		Ncoa7	chr10	30803107	30629010	2	177	-0.0424554	0.960426	-0.0165883
Fut9	chr4	25800003	25609333	2	103	-0.000604343	0.509235	-5.5e-05		Cacna1b	chr2	24763152	24603887	2	172	-0.138228	0.380781	-0.0986667		Ndrg4	chr8	95678085	95715119	1	807	-0.730949	0.0122168	-0.718996
Ptma	chr1	86526736	86530698	1	525	-0.0126104	0.993213	-0.00256611		Gramd1b	chr9	40531383	40293234	2	404	-0.140837	0.522655	-0.161881		Nedd4l	chr18	64887756	65217826	1	461	-0.324356	0.208639	-0.306675
Pde4b	chr4	102087741	102607262	1	594	-0.0138133	0.469723	-0.0117679		Sptan1	chr2	29965560	30031451	1	329	-0.142364	0.457279	-0.0415202		Nefl	chr14	68083884	68087745	1	651	-1.47832	0.000126092	-0.81072
Fermt2	chr14	45530065	45458792	2	291	-0.0140903	0.722415	-0.00206716		Tcf20	chr15	82912134	82808622	2	560	-0.142548	0.69247	-0.0579451		Nefm	chr14	68125004	68119545	2	653	-1.09526	0.000417995	-0.78401
Pcdh9	chr14	93890669	93013700	2	777	-0.0164555	0.895092	-0.00747038		Adarb1	chr10	77418273	77290727	2	484	-0.149649	0.452149	-0.078441		Negr1	chr3	156561794	157316464	1	1128	0.0674141	1	0.0517969
Map4	chr9	109931774	110083954	1	1177	-0.016731	0.730411	-0.00159058		Thy1	chr9	44043384	44048579	1	430	-0.157429	0.43466	-0.0761485		Nell2	chr15	95528559	95075230	2	691	-0.839372	0.000528632	-0.285314
Dnajb2	chr1	75236423	75245692	1	443	-0.0206459	0.444985	-0.00218927		Camta1	chr4	151861768	151059523	2	1358	-0.159429	0.141005	-0.347423		Nfasc	chr1	132741797	132564690	2	788	0.665316	0.00909835	0.49585
2022-09-04	chr11	87578389	87590539	1	1100	-0.0246378	0.554704	-0.00451305		St8sia3	chr18	64254359	64276144	1	456	-0.160809	0.905603	-0.0505202		Nos1ap	chr1	170589849	170317496	2	1086	-0.636278	0.080726	-0.224649
Gria3	chrX	41400854	41678601	1	261	-0.0250818	0.986847	-0.004059		Rps15	chr10	80292431	80294114	1	596	-0.162903	0.900463	-0.0649022		Npc2	chr12	84773112	84754559	2	455	-0.275103	0.658887	-0.117112
Aak1	chr6	86849517	87003227	1	666	-0.0275664	0.754017	-0.00363128		St3gal5	chr6	72097608	72154570	1	529	-0.168453	0.265328	-0.0749534		Nras	chr3	103058285	103067914	1	754	-0.00644153	0.861223	-0.00153951
Fth1	chr19	9980600	9985111	1	243	-0.0304015	0.734216	-0.0049368		Clu	chr14	65968483	65981548	1	628	-0.173383	0.41999	-0.053642		Nrcam	chr12	44328885	44601846	1	197	0.0643594	0.946008	0.0338174
Dgkb	chr12	37880174	38633410	1	180	-0.0361491	0.268347	-0.0149755		Synj1	chr16	91011308	90936097	2	690	-0.175455	0.212398	-0.0604047		Nsf	chr11	103954056	103821782	2	1514	-0.352685	0.685744	-0.107728
Cnksr2	chrX	158043197	157821573	2	981	-0.0382647	0.944206	-0.003835		Ptprn	chr1	75264208	75247041	2	444	-0.175567	0.563632	-0.0633432		Nsg1	chr5	38159467	38137193	2	311	-0.839501	0.0443198	-0.411795
Dpysl2	chr14	66868600	66802864	2	638	-0.0395126	0.775306	-0.0060997		Apc	chr18	34220984	34322190	1	149	-0.179196	0.479356	-0.096083		Nudt4	chr10	95564167	95547007	2	804	0.29841	0.424331	0.166572
Scd2	chr19	44293676	44306864	1	638	-0.0407304	0.725134	-0.00663544		Nedd4l	chr18	64887756	65217826	1	461	-0.181036	0.301581	-0.378571		Olig1	chr16	91269769	91271939	1	695	0.986618	0.000186396	1.02017
Eif2s2	chr2	154892906	154871410	2	1669	-0.0491539	0.818394	-0.00725658		Marcks	chr10	37138926	37133243	2	205	-0.188502	0.965488	-0.161823		Osbpl1a	chr18	12941841	12755312	2	58	0.457103	0.0938102	0.332396
Camta1	chr4	151861768	151059523	2	1358	-0.0652294	0.991874	-0.277802		Enc1	chr13	97241105	97253040	1	785	-0.197529	0.34497	-0.149148		Otud7b	chr3	96104527	96161129	1	659	0.860028	7.87421e-05	0.45159
Aplp1	chr7	30445582	30434980	2	649	-0.0680752	0.478734	-0.0138941		Agap2	chr10	127078907	127093170	1	986	-0.212353	0.5131	-0.101523		Pacs2	chr12	113014508	113074401	1	801	0.761504	0.000455921	0.577961
Bicd2	chr13	49341549	49387026	1	404	-0.0685991	0.515737	-0.00867616		Rapgef2	chr3	79173198	79062511	2	336	-0.219002	0.0239681	-0.190797		Pacsin1	chr17	27655591	27711117	1	392	-1.18595	4.70867e-06	-0.475919
Bin1	chr18	32377217	32435740	1	136	-0.0695348	0.671059	-0.016169		Sgip1	chr4	102759222	102972682	1	595	-0.22379	0.201919	-0.199162		Pak2	chr16	32079342	32016290	2	328	-0.0263815	0.745796	-0.00838136
Efnb3	chr11	69560237	69554092	2	672	-0.0745485	0.991091	-0.00843794		Glul	chr1	153899929	153909723	1	940	-0.226777	0.669012	-0.17735		Paqr8	chr1	20890622	20938756	1	78	0.150168	0.746894	0.077576
Map9	chr3	82358044	82395268	1	356	-0.0808665	0.931442	-0.0151913		Stxbp5l	chr16	37384958	37107307	2	409	-0.231235	0.176284	-0.0913761		Pcdh9	chr14	93890669	93013700	2	777	0.218393	0.388817	0.186785
Cst3	chr2	148875512	148871722	2	1555	-0.0811177	0.671771	-0.019829		Itgb1	chr8	128685654	128733579	1	1169	-0.234627	0.231943	-0.0843578		Pcdha2	chr18	36939205	37187661	1	213	-0.634142	0.025832	-0.275801
Negr1	chr3	156561794	157316464	1	1128	-0.0813457	0.834301	-0.0480734		Ptprd	chr4	78211895	75941237	2	460	-0.240982	0.00501288	-0.752742		Pde1a	chr2	80129412	79834453	2	714	-0.732603	0.183259	-0.151941
Prr18	chr17	8340406	8344113	1	49	-0.0859086	0.276777	-0.0173278		Syne1	chr10	5551482	5020192	2	13	-0.247756	0.115401	-0.316311		Pde4b	chr4	102087741	102607262	1	594	0.0746799	0.839886	0.0739331
Glul	chr1	153899929	153909723	1	940	-0.0922235	0.447775	-0.0196293		Akap6	chr12	52699383	53151015	1	218	-0.26445	0.0124826	-0.323648		Pea15a	chr1	172206781	172196729	2	1136	-0.163997	0.701822	-0.133977
Slc12a2	chr18	57878678	57946821	1	391	-0.0929782	0.251632	-0.0186436		Mical2	chr7	112225836	112355194	1	1685	-0.266331	0.0163801	-0.250252		Phldb1	chr9	44735198	44686308	2	459	0.914506	7.71311e-06	0.577036
Chn1	chr2	73775346	73610660	2	666	-0.0947367	0.421839	-0.0239492		Slc39a10	chr1	46853509	46807544	2	232	-0.269606	0.19858	-0.12088		Phlpp1	chr1	106171869	106394245	1	673	0.380668	0.199573	0.271955
Rps3	chr7	99483709	99477896	2	1334	-0.0949813	0.779731	-0.0117272		Robo2	chr16	74410912	73892306	2	598	-0.269904	0.0968582	-0.222031		Phyhipl	chr10	70599291	70557686	2	416	0.427985	0.200108	0.247097
Dstn	chr2	143915331	143943324	1	1502	-0.0972929	0.109173	-0.00947445		Negr1	chr3	156561794	157316464	1	1128	-0.270584	0.00485105	-0.560179		Pip4k2a	chr2	18998121	18842256	2	134	0.0561279	0.794469	0.0295739
Trp53inp2	chr2	155381856	155389847	1	1678	-0.111094	0.384393	-0.00848267		Atp2b4	chr1	133800754	133702674	2	805	-0.27928	0.217868	-0.117087		Pkp4	chr2	59160850	59355205	1	566	0.180361	0.701822	0.118848
S100b	chr10	76253836	76261319	1	465	-0.116784	0.380399	-0.0164887		Cdk5r1	chr11	80477046	80481179	1	987	-0.281652	0.163075	-0.149855		Plekha1	chr7	130865885	130913302	1	1929	0.0356812	0.897176	0.011787
Endod1	chr9	14381507	14353990	2	53	-0.116981	0.22821	-0.0213035		Rps9	chr7	3704038	3706897	1	26	-0.285578	0.888867	-0.0579472		Plekha5	chr6	140424099	140597109	1	1229	-0.181941	0.798991	-0.0887566
Tpt1	chr14	75845256	75848303	1	728	-0.117097	0.594554	-0.0284358		Dmxl2	chr9	54501626	54365158	2	581	-0.288536	0.261117	-0.0974594		Plekhb1	chr7	100662394	100643896	2	1362	1.56196	9.42689e-07	0.513326
Ncoa7	chr10	30803107	30629010	2	177	-0.123575	0.734216	-0.013615		Hspa12a	chr19	58943672	58795750	2	773	-0.295937	0.0917828	-0.190738		Plekhg1	chr10	3740377	3967303	1	5	0.253039	0.399101	0.0822841
Akap6	chr12	52699383	53151015	1	218	-0.123842	0.521465	-0.067391		Dgkb	chr12	37880174	38633410	1	180	-0.309543	0.00175828	-0.303921		Plekhh1	chr12	79029163	79114381	1	380	0.453489	0.474494	0.147592
Cnp	chr11	100574939	100581739	1	1392	-0.125533	0.607943	-0.0127801		Rpl21	chr5	146832890	146837032	1	1331	-0.312178	0.476039	-0.0946035		Plk2	chr13	110395044	110400844	1	870	-0.54566	0.0126233	-0.655128
Grm5	chr7	87584168	88135063	1	1263	-0.135943	0.742522	-0.0405926		Cnksr2	chrX	158043197	157821573	2	981	-0.313368	0.101719	-0.0965426		Pllp	chr8	94696242	94674895	2	782	0.804723	0.00377163	0.509738
Kif5b	chr18	6241524	6201005	2	17	-0.147435	0.0537395	-0.0288146		Mprip	chr11	59662495	59780860	1	519	-0.316593	0.0327861	-0.251817		Plp1	chrX	136822746	136838582	1	831	1.51752	2.14179e-07	0.688361
Kcnh7	chr2	63184287	62702946	2	589	-0.147886	0.549268	-0.0550651		Csmd1	chr8	17535385	15892545	2	113	-0.322793	1.74e-05	-1.08153		Plxna2	chr1	194619829	194816869	1	1349	-0.232743	0.571357	-0.147325
Pkp4	chr2	59160850	59355205	1	566	-0.151266	0.460962	-0.0261365		Aak1	chr6	86849517	87003227	1	666	-0.324177	0.0202518	-0.239092		Ppm1l	chr3	69316918	69555404	1	317	0.0783151	0.666496	0.0608475
Ccp110	chr7	118712611	118737019	1	1727	-0.152529	0.745487	-0.00620154		Lmo3	chr6	138581968	138364481	2	1219	-0.324562	0.343639	-0.149561		Ppp1r16b	chr2	158666630	158766334	1	1752	0.247898	0.202825	0.156562
Vcan	chr13	89742512	89655310	2	722	-0.152856	0.840981	-0.0375112		Tanc2	chr11	105589986	105929304	1	1530	-0.324689	0.00785362	-0.256262		Ppp2r3a	chr9	101251832	101104989	2	1008	0.129105	0.571357	0.0337546
Dock3	chr9	107231909	106892825	2	1076	-0.156302	0.712564	-0.0532179		Kcnq3	chr15	66286224	65994915	2	267	-0.327615	0.0100491	-0.370868		Prr18	chr17	8340406	8344113	1	49	0.648103	0.0061829	0.426097
Sema4d	chr13	51793747	51701248	2	428	-0.15851	0.173649	-0.0409633		Fut9	chr4	25800003	25609333	2	103	-0.330138	0.0555268	-0.148319		Prrc2b	chr2	32151148	32234537	1	381	-0.399016	0.45486	-0.233223
Ddr1	chr17	35704599	35681567	2	655	-0.161918	0.726062	-0.0523341		Dock3	chr9	107231909	106892825	2	1076	-0.332323	0.00554912	-0.242191		Ptma	chr1	86526736	86530698	1	525	0.226608	0.298467	0.601226
Cadm3	chr1	173367695	173334254	2	1164	-0.165294	0.728665	-0.0509959		Syp	chrX	7638580	7653256	1	34	-0.343614	0.702001	-0.0579471		Ptn	chr6	36811361	36715663	2	194	0.467704	0.0791839	0.211383
Aqp4	chr18	15410982	15389394	2	68	-0.182446	0.0381389	-0.0610977		Chd5	chr4	152338651	152390194	1	1377	-0.352281	0.0588524	-0.1289		Ptp4a2	chr4	129820221	129850003	1	975	-0.0562645	0.854511	-0.0223186
Cdk5r1	chr11	80477046	80481179	1	987	-0.188021	0.876095	-0.0186313		Dlgap4	chr2	156613697	156764363	1	1711	-0.35347	0.00015101	-0.421817		Ptpn11	chr5	121191397	121130533	2	931	0.43166	0.464593	0.169239
Apc	chr18	34220984	34322190	1	149	-0.192271	0.572484	-0.0163564		Pcdha2	chr18	36939205	37187661	1	213	-0.355653	0.124176	-0.110756		Ptprd	chr4	78211895	75941237	2	460	0.0626478	0.897176	0.0626369
Cers2	chr3	95315190	95323599	1	632	-0.202249	0.995266	-0.00881672		Lmo4	chr3	144205255	144188530	2	1052	-0.360084	0.251436	-0.255535		Ptprn	chr1	75264208	75247041	2	444	-0.991187	0.0119	-0.245612
Apod	chr16	31314808	31296192	2	318	-0.204749	0.309094	-0.0395479		Rbfox2	chr15	77307053	77078990	2	401	-0.372422	0.000145117	-0.414494		Ptprz1	chr6	22875502	23052916	1	83	0.367667	0.321753	0.107089
Lmo3	chr6	138581968	138364481	2	1219	-0.218572	0.25102	-0.0779063		Dlg2	chr7	91090786	92449246	1	1283	-0.372799	2.98e-07	-1.12125		Qk	chr17	10319361	10206471	2	58	0.493792	0.0343571	0.499761
Ick	chr9	78109192	78172110	1	853	-0.231999	0.663563	-0.0238635		Celf5	chr10	81482709	81459227	2	671	-0.377226	0.0175665	-0.227815		Rab3c	chr13	110280996	110054187	2	868	-0.626003	0.204984	-0.155943
Dbndd2	chr2	164486140	164493323	1	1814	-0.238673	0.731184	-0.0190712		Rpl14	chr9	120571517	120574653	1	1287	-0.383495	0.912031	-0.055496		Rap2a	chr14	120478461	120507194	1	849	0.403865	0.571357	0.286815
Arhgef28	chr13	98206439	97898595	2	789	-0.247642	0.00351883	-0.238637		Grin1	chr2	25319187	25291177	2	201	-0.385452	0.13361	-0.131281		Rapgef2	chr3	79173198	79062511	2	336	-0.0310164	0.937435	-0.0124157
Synj1	chr16	91011308	90936097	2	690	-0.255676	0.831382	-0.0136232		Fry	chr5	150118670	150497753	1	1373	-0.39189	1.31e-05	-0.617366		Rasgef1a	chr6	118011537	118091546	1	897	-0.913297	0.000162192	-0.459676
Mal	chr2	127656695	127633226	2	1369	-0.255899	0.00872463	-0.197456		Tenm1	chrX	43429126	42532391	2	266	-0.392948	0.0935652	-0.209214		Rasgrp1	chr2	117342877	117279993	2	1201	-1.09667	0.000853277	-0.425499
Osbpl1a	chr18	12941841	12755312	2	58	-0.260625	0.58874	-0.0424114		Gprasp1	chrX	135742692	135803468	1	806	-0.396718	0.322687	-0.0706118		Rbfox2	chr15	77307053	77078990	2	401	-0.434704	0.0948181	-0.2903
Sgip1	chr4	102759222	102972682	1	595	-0.263011	0.618959	-0.0582159		Ncoa7	chr10	30803107	30629010	2	177	-0.398112	0.0933111	-0.214868		Rdx	chr9	52047150	52088738	1	559	0.383876	0.335468	0.155866
Rapgef2	chr3	79173198	79062511	2	336	-0.264006	0.737829	-0.0285459		Unc79	chr12	102948859	103183997	1	585	-0.400717	0.0330147	-0.259016		Reep3	chr10	67096988	67009189	2	397	0.355767	0.450557	0.197071
Gnai2	chr9	107635342	107614138	2	1095	-0.264992	0.865822	-0.0304867		Pacsin1	chr17	27655591	27711117	1	392	-0.402824	0.0816719	-0.205626		Rgs17	chr10	5922400	5825663	2	18	-0.63249	0.139699	-0.172276
Cacna2d1	chr5	15934691	16374511	1	66	-0.265546	0.476761	-0.118		Homer1	chr13	93304495	93405129	1	748	-0.403149	0.0124348	-0.184486		Rgs4	chr1	169747642	169741477	2	1075	-0.9931	0.036803	-0.429901
Ptprd	chr4	78211895	75941237	2	460	-0.266934	0.100944	-0.326132		Eno2	chr6	124769673	124760053	2	996	-0.405965	0.145188	-0.105923		Rhou	chr8	123653929	123663880	1	1122	0.0716535	0.587839	0.0297485
Chn2	chr6	54039932	54301812	1	406	-0.268817	0.00149494	-0.180312		Frrs1l	chr4	56990391	56960136	2	349	-0.407406	0.00607398	-0.15874		Rnf165	chr18	77565136	77456110	2	549	-0.59316	0.170307	-0.19231
Efcab14	chr4	115738073	115777327	1	713	-0.273635	0.223193	-0.0507169		D430041D05Rik	chr2	104410334	104143073	2	1085	-0.408648	0.000289593	-0.469966		Robo2	chr16	74410912	73892306	2	598	-0.304289	0.657471	-0.10717
Sytl2	chr7	90302355	90410719	1	1278	-0.274021	0.0337737	-0.107703		Arhgef9	chrX	95196505	95048935	2	598	-0.409978	0.182911	-0.147209		Rpl13	chr8	123102350	123105244	1	1098	0.549557	0.267732	0.349353
Gnl3l	chrX	151017322	150983133	2	921	-0.277972	0.62932	-0.0169308		Kif5a	chr10	127263363	127225695	2	994	-0.417971	0.0768505	-0.134258		Rpl13a	chr7	45136284	45125563	2	893	-0.0839671	0.928361	-0.0469856
Cfl2	chr12	54862877	54858817	2	227	-0.285532	0.0906485	-0.0510977		Camk1d	chr2	5714762	5293457	2	22	-0.419462	4.51e-05	-0.525518		Rpl14	chr9	120571517	120574653	1	1287	0.240305	0.748029	0.137704
Rplp1	chr9	61914510	61913283	2	691	-0.285877	0.0182594	-0.313074		Ppm1l	chr3	69316918	69555404	1	317	-0.421737	0.000458837	-0.442512		Rpl21	chr5	146832890	146837032	1	1331	-0.083647	0.903557	-0.0509413
Mgll	chr6	88724412	88828360	1	698	-0.287827	0.29194	-0.0897596		Trim9	chr12	70347614	70244533	2	306	-0.435765	0.00563755	-0.401744		Rpl23	chr11	97782439	97777526	2	1267	0.245682	0.799571	0.143006
Cntn2	chr1	132542940	132509425	2	787	-0.290175	0.699899	-0.121951		Nsf	chr11	103954056	103821782	2	1514	-0.436079	0.0345479	-0.18035		Rpl23a	chr11	78183584	78180935	2	930	-0.0370724	0.96845	-0.0524462
Svip	chr7	52006018	51997161	2	1019	-0.293536	0.0744052	-0.0654501		Plk2	chr13	110395044	110400844	1	870	-0.4412	0.0179551	-0.282413		Rpl6	chr5	121204501	121209241	1	932	-0.282434	0.823016	-0.07801
Smad7	chr18	75367365	75395934	1	535	-0.296793	0.0773882	-0.0715437		Nrcam	chr12	44328885	44601846	1	197	-0.454931	0.000314016	-0.41551		Rplp1	chr9	61914510	61913283	2	691	0.484555	0.25761	0.374844
Dpp6	chr5	26817357	27727500	1	152	-0.298086	0.00809886	-0.566066		Cacna1a	chr8	84415364	84640249	1	666	-0.456373	2.74e-05	-0.49376		Rplp2	chr7	141447650	141451342	1	2084	0.10761	0.842627	0.0671645
Paqr8	chr1	20890622	20938756	1	78	-0.301819	0.0357312	-0.0596985		Hlf	chr11	90390917	90336535	2	1143	-0.457793	0.00236852	-0.244085		Rps15	chr10	80292431	80294114	1	596	-0.28886	0.701822	-0.221381
Pde1a	chr2	80129412	79834453	2	714	-0.304475	0.0598701	-0.116808		Plxna2	chr1	194619829	194816869	1	1349	-0.459211	0.000280295	-0.509707		Rps2	chr17	24720063	24721927	1	275	0.127893	0.928085	0.102777
Tspan2	chr3	102734770	102772310	1	748	-0.309339	0.0921585	-0.0660651		Mkl2	chr16	13256481	13417529	1	94	-0.459235	4.24e-06	-0.464079		Rps24	chr14	24490681	24496146	1	119	0.281461	0.516558	0.157481
Plekhh1	chr12	79029163	79114381	1	380	-0.314997	0.00395405	-0.0790305		Dpp6	chr5	26817357	27727500	1	152	-0.460832	4.01e-06	-1.03491		Rps29	chr12	69159186	69157722	2	278	0.724964	0.562655	0.424574
Gltp	chr5	114690935	114669490	2	834	-0.331233	0.670692	-0.119709		Camk2n1	chr4	138455148	138460126	1	1154	-0.464157	0.00255671	-0.529701		Rps3	chr7	99483709	99477896	2	1334	0.30839	0.645936	0.152006
Plekha1	chr7	130865885	130913302	1	1929	-0.336471	0.492362	-0.0409328		Arhgap20	chr9	51765352	51853059	1	554	-0.465342	0.0117853	-0.189286		Rps8	chr4	117156132	117153836	2	756	-0.264617	0.790112	-0.148296
Npc2	chr12	84773112	84754559	2	455	-0.346222	0.148298	-0.0836619		Gabrb3	chr7	57590518	57828802	1	1035	-0.46959	0.00174033	-0.273016		Rps9	chr7	3704038	3706897	1	26	0.277922	0.58804	0.152211
Sh3glb1	chr3	144720335	144683678	2	1055	-0.348832	0.240196	-0.0640977		Unc80	chr1	66468447	66699148	1	363	-0.475563	0.0065872	-0.217533		Rpsa	chr9	120127766	120132369	1	1281	0.184289	0.789063	0.0875295
Actb	chr5	142906754	142903115	2	1258	-0.349477	0.906755	-0.0694827		Map9	chr3	82358044	82395268	1	356	-0.477948	0.0284857	-0.185331		Rrbp1	chr2	144011263	143947395	2	1503	0.135418	0.922618	0.0459067
Clmn	chr12	104865076	104763114	2	623	-0.356356	0.00301151	-0.210733		Grm5	chr7	87584168	88135063	1	1263	-0.48348	0.000151699	-0.383091		Rtn4	chr11	29692898	29744414	1	190	0.200368	0.597046	0.113379
Ylpm1	chr12	84996321	85070515	1	461	-0.360407	0.0710086	-0.0257027		Fam126b	chr1	58586333	58522806	2	295	-0.490862	0.161891	-0.0776646		Runx1t1	chr4	13743302	13895056	1	58	-1.10514	6.07837e-07	-0.633381
Prrc2b	chr2	32151148	32234537	1	381	-0.361958	0.410387	-0.053222		Sipa1l1	chr12	82169420	82451786	1	422	-0.492376	1.7e-06	-0.636248		Ryr2	chr13	12106945	11553103	2	37	-0.453672	0.044267	-0.176067
Pak2	chr16	32079342	32016290	2	328	-0.368109	0.957358	-0.0132383		Cadm3	chr1	173367695	173334254	2	1164	-0.499414	0.0629241	-0.211992		Ryr3	chr2	113217083	112631380	2	1174	-0.237613	0.701822	-0.0867891
Gpm6b	chrX	166238943	166389033	1	1023	-0.374851	0.144065	-0.0359715		Tacc1	chr8	25240901	25154552	2	228	-0.506899	8.06e-06	-0.316083		S100b	chr10	76253836	76261319	1	465	0.195305	0.869686	0.0624056
Kndc1	chr7	139894696	139941540	1	2001	-0.379613	0.0206889	-0.232487		Jph4	chr14	55116935	55106826	2	459	-0.509762	0.00565743	-0.382142		Scd2	chr19	44293676	44306864	1	638	0.553968	0.000524972	0.957864
Magt1	chrX	106011899	105968084	2	701	-0.381856	0.667495	-0.00932996		Stxbp1	chr2	32847237	32787607	2	413	-0.51439	0.00581848	-0.230341		Scg2	chr1	79440090	79434669	2	469	-1.43903	0.241099	-0.16914
Arhgef9	chrX	95196505	95048935	2	598	-0.382385	0.797057	-0.0241121		Rplp2	chr7	141447650	141451342	1	2084	-0.51952	0.564084	-0.115408		Scn1a	chr2	66440837	66270782	2	601	-1.24882	0.0113006	-0.22772
Otud7b	chr3	96104527	96161129	1	659	-0.387921	0.0598457	-0.0381549		Rnf165	chr18	77565136	77456110	2	549	-0.519706	0.000284766	-0.293774		Scn3a	chr2	65567492	65457118	2	596	-0.391609	0.426269	-0.0743936
Map4k4	chr1	39900913	40026310	1	190	-0.388044	0.00832614	-0.0730753		Clip1	chr5	123684361	123577794	2	987	-0.520951	0.00281074	-0.242512		Secisbp2l	chr2	125782870	125736986	2	1336	0.667743	0.0154817	0.231596
Rps29	chr12	69159186	69157722	2	278	-0.388467	0.0125991	-0.142892		Kcnh7	chr2	63184287	62702946	2	589	-0.524028	0.000844268	-0.364892		Sema4d	chr13	51793747	51701248	2	428	0.317073	0.152989	0.178665
Bcan	chr3	88000356	87987531	2	411	-0.391217	0.0115278	-0.314434		Cttnbp2	chr6	18514825	18366477	2	72	-0.526407	0.00197318	-0.442486		Sema6a	chr18	47368870	47245254	2	344	0.29138	0.610323	0.254059
Cldn11	chr3	31149920	31164326	1	109	-0.394736	0.0954181	-0.18752		Ryr3	chr2	113217083	112631380	2	1174	-0.528553	0.00119218	-0.613256		2022-09-02	chr1	93478993	93509733	1	632	0.220117	0.648092	0.18569
Slc1a3	chr15	8710807	8634124	2	33	-0.397931	0.000155594	-0.27354		Igfbp5	chr1	72874865	72858065	2	391	-0.531887	0.232677	-0.248872		2022-09-04	chr11	87578389	87590539	1	1100	0.807642	0.00104467	0.697562
Micall1	chr15	79108983	79136900	1	456	-0.403772	0.031943	-0.0988921		Ryr2	chr13	12106945	11553103	2	37	-0.532222	1.56e-06	-0.648153		2022-09-07	chr9	25252439	25308571	1	217	0.501929	0.0258398	0.38287
Baz2b	chr2	60125810	59899363	2	571	-0.405267	0.0421191	-0.0617311		Hivep2	chr10	13966077	14151378	1	61	-0.536136	2.22e-07	-0.675362		Sgip1	chr4	102759222	102972682	1	595	-0.320887	0.445482	-0.154182
Unc5b	chr10	60831581	60762595	2	337	-0.411245	2.03e-07	-0.558067		Scg2	chr1	79440090	79434669	2	469	-0.543922	0.037117	-0.14989		Sgtb	chr13	104109790	104141452	1	840	-0.37056	0.452216	-0.181872
Ptn	chr6	36811361	36715663	2	194	-0.41362	0.0523626	-0.054224		Dnm1	chr2	32353329	32308471	2	386	-0.544392	0.00379474	-0.278179		Sh2d5	chr4	138250411	138260968	1	1146	-0.934884	0.00789992	-0.441039
Phyhipl	chr10	70599291	70557686	2	416	-0.42262	0.251086	-0.038835		Clstn3	chr6	124464784	124430756	2	982	-0.551101	0.000116022	-0.211854		Sh3glb1	chr3	144720335	144683678	2	1055	0.248965	0.169248	0.133114
Rhou	chr8	123653929	123663880	1	1122	-0.423315	0.00165954	-0.241393		Nos1ap	chr1	170589849	170317496	2	1086	-0.556612	1.97e-06	-0.625597		Shisa4	chr1	135375063	135371456	2	837	0.336796	0.0275399	0.254623
Asrgl1	chr19	9135566	9111719	2	241	-0.426931	0.0109872	-0.0586048		Pde1a	chr2	80129412	79834453	2	714	-0.559924	0.00100755	-0.318571		Sipa1l1	chr12	82169420	82451786	1	422	-0.288333	0.514356	-0.168483
Elavl3	chr9	22052023	22015005	2	191	-0.427229	0.467086	-0.0805825		Lmo7	chr14	101729928	101934693	1	791	-0.56759	9.56e-05	-0.331732		Sirt2	chr7	28766752	28788665	1	589	0.0862077	0.571357	0.0484543
H3f3a	chr1	180813605	180802560	2	1236	-0.428573	0.217479	-0.103138		Egr1	chr18	34861207	34864956	1	165	-0.578764	2.56e-05	-0.601655		Slc12a2	chr18	57878678	57946821	1	391	0.325428	0.348272	0.227562
Mt1	chr8	94179089	94180327	1	770	-0.442981	0.0959743	-0.195792		Tenm2	chr11	36944241	36006656	2	243	-0.581424	5.44e-10	-1.29056		Slc12a5	chr2	164960846	164999731	1	1845	-0.794174	0.00989854	-0.340321
Lgi3	chr14	70530685	70538324	1	688	-0.444594	0.111708	-0.10888		Atp1a3	chr7	25005937	24978167	2	471	-0.581493	0.00308434	-0.205886		Slc17a7	chr7	45163921	45176139	1	900	-1.79202	0.0137224	-0.333961
Slc44a1	chr4	53440413	53622478	1	333	-0.450551	0.00449267	-0.105574		Sgtb	chr13	104109790	104141452	1	840	-0.581652	0.0375217	-0.133278		Slc1a3	chr15	8710807	8634124	2	33	-0.196375	0.567417	-0.0737586
Phldb1	chr9	44735198	44686308	2	459	-0.457162	0.0413164	-0.103584		Myh10	chr11	68691915	68816624	1	640	-0.583855	1.07e-07	-0.358027		Slc39a10	chr1	46853509	46807544	2	232	0.313831	0.722199	0.127219
Dock10	chr1	80758553	80501068	2	477	-0.458558	0.00358317	-0.181644		Scn1a	chr2	66440837	66270782	2	601	-0.598042	0.00076672	-0.158305		Slc44a1	chr4	53440413	53622478	1	333	0.159857	0.570468	0.081284
Lamp1	chr8	13159161	13175338	1	84	-0.459554	0.998117	-0.0285051		Cacng2	chr15	78119280	77993623	2	419	-0.605397	7.36e-05	-0.286842		Smad7	chr18	75367365	75395934	1	535	0.468691	0.00279221	0.778174
Trf	chr9	103230286	103208876	2	1021	-0.460388	0.0359556	-0.0956131		Rpl6	chr5	121204501	121209241	1	932	-0.611345	0.194809	-0.0846909		Snx30	chr4	59805650	59904740	1	377	0.201401	0.378119	0.101071
Tubb4a	chr17	57087782	57080066	2	993	-0.465461	0.234195	-0.078157		Gabra1	chr11	42182930	42130939	2	252	-0.623035	0.00613923	-0.141585		Sorbs2	chr8	45507788	45827906	1	351	-0.625542	0.00481878	-0.32318
Car2	chr3	14886426	14900770	1	43	-0.472688	0.014489	-0.114334		Syt7	chr19	10389090	10453181	1	254	-0.629238	2.74e-05	-0.38725		Sox10	chr15	79164506	79154913	2	459	1.78206	4.62605e-21	2.2363
Sema6a	chr18	47368870	47245254	2	344	-0.477161	7.77e-05	-0.245242		Kcnb1	chr2	167190104	167095969	2	1873	-0.631929	6.03e-07	-0.512514		Sox2	chr3	34649995	34652461	1	131	0.66039	0.000222593	1.47101
Cadm4	chr7	24482023	24504533	1	448	-0.485978	0.455549	-0.0825804		Adam23	chr1	63445891	63596101	1	337	-0.633661	0.00146779	-0.336781		Sox2ot	chr3	34560381	34680851	1	129	0.675662	2.22757e-06	0.82874
Rtn4	chr11	29692898	29744414	1	190	-0.495688	0.00514373	-0.0535296		Erc2	chr14	27622442	28478537	1	151	-0.635217	3.51e-13	-1.21242		Sox8	chr17	25570686	25565893	2	320	1.05615	4.97257e-10	2.54294
Mag	chr7	30914832	30899183	2	683	-0.496677	0.000336248	-0.184641		Sptbn2	chr19	4711223	4752352	1	58	-0.639049	0.0142897	-0.210532		Spock2	chr10	60106257	60133914	1	329	-0.713126	0.000843732	-0.489259
Tmcc3	chr10	94311949	94590954	1	792	-0.501992	0.000290337	-0.427281		Kcnma1	chr14	24014491	23298694	2	113	-0.643664	2.57e-16	-1.51967		Sptan1	chr2	29965560	30031451	1	329	0.00532986	0.82729	0.001844
Plekhb1	chr7	100662394	100643896	2	1362	-0.50598	0.367197	-0.0789328		Grin2a	chr16	9992533	9577710	2	59	-0.646515	4.27e-10	-0.830689		Sptbn2	chr19	4711223	4752352	1	58	-1.20718	0.000171372	-0.355958
Arpc1b	chr5	145114256	145128186	1	1301	-0.507095	0.358529	-0.0537436		Cplx1	chr5	108550027	108518554	2	732	-0.648803	0.0755925	-0.150398		Srrm3	chr5	135806890	135874772	1	1117	-0.684028	0.0530742	-0.158454
Sox10	chr15	79164506	79154913	2	459	-0.519344	0.000298236	-0.383961		Scn3a	chr2	65567492	65457118	2	596	-0.652374	4.91e-05	-0.234874		St18	chr1	6487231	6860940	1	13	1.4216	0.00186626	0.211862
Elovl6	chr3	129532386	129638495	1	960	-0.523007	0.000501192	-0.128413		Gnal	chr18	67088298	67226792	1	478	-0.656122	0.000101344	-0.451299		St3gal5	chr6	72097608	72154570	1	529	-0.341689	0.701822	-0.144485
Ephb1	chr9	102354693	101922128	2	1010	-0.527583	0.000213813	-0.563723		Dlgap2	chr8	14095875	14847687	1	107	-0.660326	1.21e-12	-1.52643		St8sia3	chr18	64254359	64276144	1	456	0.238417	0.860568	0.124438
Pip4k2a	chr2	18998121	18842256	2	134	-0.529187	0.00579238	-0.144546		Rasgrp1	chr2	117342877	117279993	2	1201	-0.668622	0.000103787	-0.34616		Stmn4	chr14	66344296	66361680	1	636	0.175412	0.685744	0.110956
Cpox	chr16	58670208	58680391	1	538	-0.530766	0.389521	-0.0256945		Rgs17	chr10	5922400	5825663	2	18	-0.669635	0.00743671	-0.222047		Stxbp1	chr2	32847237	32787607	2	413	-0.175975	0.351787	-0.0597646
Tmsb4x	chrX	167209218	167207094	2	1031	-0.534765	0.380044	-0.0440061		Nell2	chr15	95528559	95075230	2	691	-0.670037	4.87e-09	-0.652648		Stxbp5l	chr16	37384958	37107307	2	409	-0.381733	0.597046	-0.108933
Clic4	chr4	135272760	135213969	2	1089	-0.546962	1.18e-07	-0.264092		Chgb	chr2	132781278	132795072	1	1463	-0.672019	0.0933668	-0.147285		Svip	chr7	52006018	51997161	2	1019	0.715343	0.278221	0.303027
Fa2h	chr8	111393821	111345138	2	977	-0.578294	4.82e-06	-0.340768		Nefm	chr14	68125004	68119545	2	653	-0.682891	0.00935976	-0.210268		Syne1	chr10	5551482	5020192	2	13	-0.219607	0.627058	-0.116087
Ywhaq	chr12	21417581	21390329	2	91	-0.591142	0.00358317	-0.0784135		Rab3c	chr13	110280996	110054187	2	868	-0.686267	1.95e-05	-0.408567		Synj1	chr16	91011308	90936097	2	690	-0.323368	0.780953	-0.135773
Eno2	chr6	124769673	124760053	2	996	-0.603011	0.363087	-0.109047		Ildr2	chr1	166254139	166316832	1	1054	-0.690169	3.85e-06	-0.340835		Syp	chrX	7638580	7653256	1	34	-0.344021	0.811696	-0.098205
Ermn	chr2	58052752	58045115	2	558	-0.605935	0.148837	-0.0982749		Spock2	chr10	60106257	60133914	1	329	-0.690204	2.36e-05	-0.360388		Syt7	chr19	10389090	10453181	1	254	-0.785839	0.0146804	-0.337828
Reep3	chr10	67096988	67009189	2	397	-0.606649	0.146524	-0.0558329		Kcnc1	chr7	46396468	46438704	1	967	-0.690268	0.00318577	-0.283439		Sytl2	chr7	90302355	90410719	1	1278	0.596735	0.00453803	0.143404
Cmtm5	chr14	54936470	54939277	1	447	-0.617359	0.00831419	-0.122279		Lrrc7	chr3	158562221	158082895	2	1137	-0.69779	1.94e-09	-0.72015		Tacc1	chr8	25240901	25154552	2	228	-0.299745	0.45486	-0.142734
Acsl3	chr1	78657825	78707743	1	467	-0.626833	0.000426032	-0.0978268		Fnbp1l	chr3	122619714	122538719	2	918	-0.698726	6.08e-05	-0.246405		Tanc2	chr11	105589986	105929304	1	1530	-0.0650832	0.800697	-0.0284504
Grb14	chr2	65022766	64912478	2	592	-0.630122	1.43e-06	-0.176387		Fam81a	chr9	70141557	70089310	2	788	-0.713974	0.00393946	-0.219094		Tcf20	chr15	82912134	82808622	2	560	0.454786	0.334719	0.14573
Snx30	chr4	59805650	59904740	1	377	-0.636391	0.00396427	-0.103739		Ano3	chr2	110950244	110655201	2	1125	-0.716092	1.82e-06	-0.292201		Tcf4	chr18	69344492	69687967	1	503	0.280563	0.0759151	0.494889
Plekhg1	chr10	3740377	3967303	1	5	-0.637614	4.86e-07	-0.362519		Nsg1	chr5	38159467	38137193	2	311	-0.722439	0.000599343	-0.324185		Tenm1	chrX	43429126	42532391	2	266	-0.121897	0.701822	-0.035856
Secisbp2l	chr2	125782870	125736986	2	1336	-0.657843	3.25e-06	-0.120898		Kalrn	chr16	34514027	33969073	2	366	-0.734417	1.21e-21	-1.6769		Tenm2	chr11	36944241	36006656	2	243	-0.64237	0.0392253	-0.310391
Tcf4	chr18	69344492	69687967	1	503	-0.66872	2.23e-06	-0.287061		Cacna1e	chr1	154725920	154392519	2	944	-0.736984	1.92e-13	-0.928876		Thy1	chr9	44043384	44048579	1	430	-1.32423	0.0195497	-0.598894
Gjc3	chr5	137962959	137953809	2	1180	-0.680481	4.89e-06	-0.155084		Bsn	chr9	108190383	108096022	2	1115	-0.737639	1.8e-07	-0.468667		Tln2	chr9	67559703	67217085	2	768	-0.198578	0.854511	-0.0482373
Cyp51	chr5	4104697	4080674	2	13	-0.682557	0.00568094	-0.0640123		Sh2d5	chr4	138250411	138260968	1	1146	-0.738541	0.000242075	-0.213301		Tmbim6	chr15	99392947	99410049	1	771	-0.229842	0.850203	-0.117677
Sox8	chr17	25570686	25565893	2	320	-0.697751	0.0261094	-0.141438		Srrm3	chr5	135806890	135874772	1	1117	-0.741115	1.32e-05	-0.300789		Tmcc3	chr10	94311949	94590954	1	792	0.57624	0.0392253	0.375251
Nras	chr3	103058285	103067914	1	754	-0.699617	0.657856	-0.0179736		Add2	chr6	86028681	86124409	1	650	-0.744344	1.08e-09	-0.671711		Tmeff2	chr1	50909962	51187270	1	235	0.238261	0.264747	0.172345
Bcas1	chr2	170427845	170346991	2	1903	-0.700941	5.84e-14	-0.61179		Sorbs2	chr8	45507788	45827906	1	351	-0.751787	1.09e-11	-0.737854		Tmem88b	chr4	155785874	155781591	2	1428	0.990956	0.000807567	0.804513
Rpl6	chr5	121204501	121209241	1	932	-0.708949	0.41606	-0.0624622		Gda	chr19	21472661	21391307	2	415	-0.76393	9.46e-05	-0.317848		Tmsb4x	chrX	167209218	167207094	2	1031	-0.0323079	0.840574	-0.0200792
Pea15a	chr1	172206781	172196729	2	1136	-0.714684	0.0960452	-0.0509857		Unc13a	chr8	71671757	71626712	2	550	-0.767502	2.59e-05	-0.313299		Tppp	chr13	74009419	74035753	1	671	0.742418	0.00159976	0.591184
Gatm	chr2	122611277	122594473	2	1317	-0.714686	0.0001418	-0.11435		Akap5	chr12	76324891	76334151	1	357	-0.773593	0.0434609	-0.205666		Tpt1	chr14	75845256	75848303	1	728	0.0457123	1	0.0528096
Foxn3	chr12	99450074	99195094	2	545	-0.717247	5.36e-07	-0.322342		Bcl11a	chr11	24078056	24173558	1	166	-0.783932	4.78e-12	-0.794799		Trak2	chr1	58973482	58900450	2	301	-0.426314	0.821064	-0.168968
Gsn	chr2	35256359	35307902	1	443	-0.724945	2.54e-08	-0.348654		Rasgef1a	chr6	118011537	118091546	1	897	-0.786433	6.23e-09	-0.540531		Trank1	chr9	111311739	111395775	1	1212	-0.575777	0.242324	-0.135489
Sox2	chr3	34649995	34652461	1	131	-0.732942	1.88e-07	-0.529617		Gad2	chr2	22622327	22693877	1	151	-0.791123	0.00280591	-0.234051		Trf	chr9	103230286	103208876	2	1021	1.33652	8.36249e-05	0.330148
Csrp1	chr1	135729197	135752229	1	842	-0.735324	5.36e-07	-0.283538		Gria3	chrX	41400854	41678601	1	261	-0.79915	2.83e-06	-0.373341		Trim9	chr12	70347614	70244533	2	306	-0.41487	0.282698	-0.335464
Igsf8	chr1	172261632	172319843	1	1139	-0.746687	0.000462912	-0.162216		Ndrg4	chr8	95678085	95715119	1	807	-0.811426	1.34e-09	-0.57998		Trp53inp2	chr2	155381856	155389847	1	1678	0.0333915	0.669388	0.0256288
Lpar1	chr4	58553491	58435252	2	362	-0.82334	1.44e-08	-0.31356		Gabbr2	chr4	46991714	46663898	2	291	-0.814716	3.52e-13	-1.19901		Tsc22d4	chr5	137745969	137768453	1	1172	0.185153	0.769994	0.200304
Rrbp1	chr2	144011263	143947395	2	1503	-0.827002	8.43e-06	-0.209185		Nefl	chr14	68083884	68087745	1	651	-0.819298	8.51e-05	-0.308603		Tspan2	chr3	102734770	102772310	1	748	1.23091	5.86984e-07	0.549962
Enpp2	chr15	54920146	54838901	2	207	-0.829206	4.27e-06	-0.215884		Runx1t1	chr4	13743302	13895056	1	58	-0.819857	3.32e-11	-0.576374		Tuba1a	chr15	98953501	98949847	2	756	0.0685572	0.854511	0.0770038
Wnk1	chr6	120038655	119923969	2	918	-0.851151	0.058645	-0.0392506		Rgs4	chr1	169747642	169741477	2	1075	-0.820065	9.14e-08	-0.375588		Tubb4a	chr17	57087782	57080066	2	993	1.06397	0.000109039	0.663155
Olig1	chr16	91269769	91271939	1	695	-0.873699	1.3e-24	-1.55052		Jakmip1	chr5	37047432	37125298	1	302	-0.835572	3.32e-11	-0.657161		Tulp4	chr17	6106830	6240637	1	21	0.612397	0.0962685	0.236984
Ugt8a	chr3	125956653	125865343	2	937	-0.892521	3.03e-09	-0.231916		Chn1	chr2	73775346	73610660	2	666	-0.843915	1.22e-07	-0.541429		Ubc	chr5	125390017	125385965	2	1023	0.260204	0.701822	0.339653
Enpp6	chr8	46986925	47094895	1	369	-0.915838	7.36e-12	-0.418495		Caln1	chr5	130369458	130840645	1	1066	-0.860341	1.15e-09	-0.991886		Ugt8a	chr3	125956653	125865343	2	937	1.75757	4.97257e-10	0.500112
Myo6	chr9	80165034	80311729	1	877	-0.955982	6.03e-06	-0.194609		Cpne5	chr17	29237790	29156521	2	430	-0.876414	7.94e-08	-0.479848		Unc13a	chr8	71671757	71626712	2	550	-0.105243	0.633726	-0.0615781
Sox2ot	chr3	34560381	34680851	1	129	-0.965313	8.76e-18	-0.720666		AI593442	chr9	52679780	52673032	2	562	-0.889461	3.03e-05	-0.346687		Unc5b	chr10	60831581	60762595	2	337	0.898207	0.0046888	0.332349
Gng12	chr6	66896397	67021361	1	498	-0.96732	1.49e-08	-0.397688		Elmod1	chr9	53975301	53911460	2	576	-0.913141	1.18e-05	-0.297177		Unc79	chr12	102948859	103183997	1	585	-0.0262124	0.99133	-0.00835287
Hipk2	chr6	38876190	38697840	2	212	-1.03135	6.55e-07	-0.311798		Trank1	chr9	111311739	111395775	1	1212	-0.917776	6.79e-10	-0.408508		Unc80	chr1	66468447	66699148	1	363	-0.689929	0.350983	-0.163905
Elovl7	chr13	108214404	108287109	1	863	-1.07741	8.73e-09	-0.240271		Kcnq2	chr2	181135289	181075579	2	2013	-0.956448	2.56e-12	-0.503315		Vcan	chr13	89742512	89655310	2	722	0.631594	0.125668	0.28997
St18	chr1	6487231	6860940	1	13	-1.08755	6.61e-19	-0.649324		Hpcal4	chr4	123183504	123194699	1	857	-0.98259	0.00112544	-0.223772		Wnk1	chr6	120038655	119923969	2	918	0.169778	0.622196	0.130483
Zfp536	chr7	37773575	37318643	2	751	-1.13626	5.59e-46	-2.66687		Cx3cl1	chr8	94772180	94782427	1	784	-1.05866	9.11e-07	-0.418175		Ylpm1	chr12	84996321	85070515	1	461	0.42377	0.491211	0.113022
Zeb2	chr2	45117395	44983512	2	518	-1.17644	3.08e-08	-0.433772		Kcnh1	chr1	192190777	192510159	1	1333	-1.15593	5.28e-23	-1.55272		Ywhaq	chr12	21417581	21390329	2	91	0.051833	0.855323	0.0349511
Itpr2	chr6	146502223	146108299	2	1273	-1.21611	2.51e-29	-1.43414		Slc12a5	chr2	164960846	164999731	1	1845	-1.25256	9.04e-14	-0.426051		Zeb2	chr2	45117395	44983512	2	518	0.457311	0.0105922	0.509377
Chd7	chr4	8690406	8868449	1	28	-1.42386	1.38e-40	-1.37188		Slc17a7	chr7	45163921	45176139	1	900	-1.30769	2.64e-07	-0.303096		Zfp536	chr7	37773575	37318643	2	751	0.724479	9.73926e-05	0.513637
